# Supplementary material for: Positive selection in the genomes of two Papua New Guinean populations at distinct altitude levels
Source: Nat Commun. 2024 Apr 30;15:3352. doi: 10.1038/s41467-024-47735-1 (PMC11061283; doi:10.1038/s41467-024-47735-1)
Supplement: Supplementary file 4 — Supplementary Data 1-5 [file 41467_2024_47735_MOESM4_ESM.xlsx]

## Sheet: Sup_Data_1
Supplementary Data 1: Papuan dataset of the study and which analysis they have been included
ID	DataSet	Sampling place	PCA	Admixture	Phasing	selection scans (XP-EHH, PBS, Fisher Score)	Relate	Clues	GEMMA	Info
O517_DA_B00IWU7*	Brucato et al., 2021	Port Moresby	no	no	no	no	no	no	no	related to O517_DA_C002DCB (FS)
O517_DA_B00IWUA	Brucato et al., 2021	Port Moresby	yes	yes	yes	no	yes	no	yes
O517_DA_B00IWU9	Brucato et al., 2021	Port Moresby	yes	yes	yes	no	yes	no	yes
O517_DA_B00IWU8	Brucato et al., 2021	Port Moresby	yes	yes	yes	no	yes	no	yes
O517_DA_B00IWU5	Brucato et al., 2021	Port Moresby	yes	yes	yes	no	yes	no	yes
O517_DA_B00IWU3	Brucato et al., 2021	Port Moresby	yes	yes	yes	no	yes	no	yes
O517_DA_B00IWU2	Brucato et al., 2021	Port Moresby	yes	yes	yes	no	yes	no	yes
O517_DA_B00IWU1	Brucato et al., 2021	Port Moresby	yes	yes	yes	no	yes	no	yes
O517_DA_B00IWTX	Brucato et al., 2021	Port Moresby	yes	yes	yes	no	yes	no	yes
O517_DA_B00IWTW	Brucato et al., 2021	Port Moresby	yes	yes	yes	no	yes	no	yes
O517_DA_B00IWTU	Brucato et al., 2021	Port Moresby	yes	yes	yes	no	yes	no	yes
O517_DA_B00IWTT	Brucato et al., 2021	Port Moresby	yes	yes	yes	no	yes	no	yes
O517_DA_B00IWTR	Brucato et al., 2021	Port Moresby	yes	yes	yes	no	yes	no	yes
O517_DA_B00IWTQ	Brucato et al., 2021	Port Moresby	yes	yes	yes	no	yes	no	yes
O517_DA_B00IWTN	Brucato et al., 2021	Port Moresby	yes	yes	yes	no	yes	no	yes
O517_DA_B00IWTM	Brucato et al., 2021	Port Moresby	yes	yes	yes	no	yes	no	yes
O517_DA_B00IEWV	Brucato et al., 2021	Port Moresby	yes	yes	yes	no	yes	no	yes
O517_DA_B00IEWR	Brucato et al., 2021	Port Moresby	yes	yes	yes	no	yes	no	yes
O517_DA_B00IEWP	Brucato et al., 2021	Port Moresby	yes	yes	yes	no	yes	no	yes
O517_DA_B00IEWM	Brucato et al., 2021	Port Moresby	yes	yes	yes	no	yes	no	yes
O517_DA_B00IEWJ	Brucato et al., 2021	Port Moresby	yes	yes	yes	no	yes	no	yes
O517_DA_B00IEWH	Brucato et al., 2021	Port Moresby	yes	yes	yes	no	yes	no	yes
O517_DA_B00IEWG	Brucato et al., 2021	Port Moresby	yes	yes	yes	no	yes	no	yes
O517_DA_B00IEWD	Brucato et al., 2021	Port Moresby	yes	yes	yes	no	yes	no	yes
O517_DA_B00IEWA	Brucato et al., 2021	Port Moresby	yes	yes	yes	no	yes	no	yes
O517_DA_B00IEW9	Brucato et al., 2021	Port Moresby	yes	yes	yes	no	yes	no	yes
O517_DA_B00IEW8	Brucato et al., 2021	Port Moresby	yes	yes	yes	no	yes	no	yes
O517_DA_B00IEW5	Brucato et al., 2021	Port Moresby	yes	yes	yes	no	yes	no	yes
O517_DA_B00IEW3	Brucato et al., 2021	Port Moresby	yes	yes	yes	no	yes	no	yes
O517_DA_B00IEW1	Brucato et al., 2021	Port Moresby	yes	yes	yes	no	yes	no	yes
O517_DA_B00IEW0	Brucato et al., 2021	Port Moresby	yes	yes	yes	no	yes	no	no	none age information
O517_DA_B00IEVW	Brucato et al., 2021	Port Moresby	yes	yes	yes	no	yes	no	yes
O517_DA_B00IEVR	Brucato et al., 2021	Port Moresby	yes	yes	yes	no	yes	no	yes
O517_DA_B00IEVQ	Brucato et al., 2021	Port Moresby	yes	yes	yes	no	yes	no	yes
O517_DA_B00IEVO	Brucato et al., 2021	Port Moresby	yes	yes	yes	no	yes	no	yes
O517_DA_B00IEVN	Brucato et al., 2021	Port Moresby	yes	yes	yes	no	yes	no	yes
O517_DA_B00IEVM	Brucato et al., 2021	Port Moresby	yes	yes	yes	no	yes	no	yes
O517_DA_B00IEVL	Brucato et al., 2021	Port Moresby	yes	yes	yes	no	yes	no	yes
O517_DA_B00IEVK	Brucato et al., 2021	Port Moresby	yes	yes	yes	no	yes	no	yes
O517_DA_B00IEVJ	Brucato et al., 2021	Port Moresby	yes	yes	yes	no	yes	no	no	none phenotype measurement
O517_DA_B00IEVI	Brucato et al., 2021	Port Moresby	yes	yes	yes	no	yes	no	yes
O517_DA_B00IEVH	Brucato et al., 2021	Port Moresby	yes	yes	yes	no	yes	no	yes
O517_DA_B00IEVG	Brucato et al., 2021	Port Moresby	yes	yes	yes	no	yes	no	yes
O517_DA_B00IEVF	Brucato et al., 2021	Port Moresby	yes	yes	yes	no	yes	no	yes
O517_DA_B00IEVE	Brucato et al., 2021	Port Moresby	yes	yes	yes	no	yes	no	yes
O517_DA_B00IEVD	Brucato et al., 2021	Port Moresby	yes	yes	yes	no	yes	no	yes
O517_DA_B00IEVB	Brucato et al., 2021	Port Moresby	yes	yes	yes	no	yes	no	yes
O517_DA_B00IEVA	Brucato et al., 2021	Port Moresby	yes	yes	yes	no	yes	no	yes
O517_DA_B00IEV9	Brucato et al., 2021	Port Moresby	yes	yes	yes	no	yes	no	yes
O517_DA_B00IEV8	Brucato et al., 2021	Port Moresby	yes	yes	yes	no	yes	no	yes
170109_FR07920004	Brucato et al., 2021	Port Moresby	yes	yes	yes	no	yes	no	yes
170109_FR07920003	Brucato et al., 2021	Port Moresby	yes	yes	yes	no	yes	no	yes
170109_FR07920002	Brucato et al., 2021	Port Moresby	yes	yes	yes	no	yes	no	yes
170109_FR07920001	Brucato et al., 2021	Port Moresby	yes	yes	yes	no	yes	no	yes
170109_FR07920000	Brucato et al., 2021	Port Moresby	yes	yes	yes	no	yes	no	yes
170109_FR07919999	Brucato et al., 2021	Port Moresby	yes	yes	yes	no	yes	no	yes
170109_FR07919998	Brucato et al., 2021	Port Moresby	yes	yes	yes	no	yes	no	yes
170109_FR07919997	Brucato et al., 2021	Port Moresby	yes	yes	yes	no	yes	no	yes
O517_DA_C001PIY*	EGA accession code EGAD00001010143	Daru	no	no	no	no	no	no	no	related to O517_DA_C001KMC (2nd)
O517_DA_C001KNL*	EGA accession code EGAD00001010143	Daru	no	no	no	no	no	no	no	related to 191121_FD09254825 (2nd)
O517_DA_C001KN4*	EGA accession code EGAD00001010143	Daru	no	no	no	no	no	no	no	related to 191121_FD09254756 (2nd)
O517_DA_C001KMQ*	EGA accession code EGAD00001010143	Daru	no	no	no	no	no	no	no	not included in the variant calling
O517_DA_C001PJ5*	EGA accession code EGAD00001010143	Mt Wilhelm	no	no	no	no	no	no	no	misslabelling
O517_DA_C001PJ3*	EGA accession code EGAD00001010143	Mt Wilhelm	no	no	no	no	no	no	no	misslabelling
O517_DA_C001KNS*	EGA accession code EGAD00001010143	Mt Wilhelm	no	no	no	no	no	no	no	low callrate
O517_DA_C001KNO*	EGA accession code EGAD00001010143	Mt Wilhelm	no	no	no	no	no	no	no	related to O517_DA_C001KLD (2nd)
O517_DA_C001KM2*	EGA accession code EGAD00001010143	Mt Wilhelm	no	no	no	no	no	no	no	misslabelling
O517_DA_C001KNK	EGA accession code EGAD00001010143	Daru	yes	yes	yes	yes	yes	yes	yes
O517_DA_C001KNJ	EGA accession code EGAD00001010143	Daru	yes	yes	yes	yes	yes	yes	yes
O517_DA_C001KNH	EGA accession code EGAD00001010143	Daru	yes	yes	yes	yes	yes	yes	yes
O517_DA_C001KNG	EGA accession code EGAD00001010143	Daru	yes	yes	yes	yes	yes	yes	yes
O517_DA_C001KNE	EGA accession code EGAD00001010143	Daru	yes	yes	yes	yes	yes	yes	yes
O517_DA_C001KNC	EGA accession code EGAD00001010143	Daru	yes	yes	yes	yes	yes	yes	yes
O517_DA_C001KNB	EGA accession code EGAD00001010143	Daru	yes	yes	yes	yes	yes	yes	yes
O517_DA_C001KNA	EGA accession code EGAD00001010143	Daru	yes	yes	yes	yes	yes	yes	yes
O517_DA_C001KN9	EGA accession code EGAD00001010143	Daru	yes	yes	yes	yes	yes	yes	yes
O517_DA_C001KN8	EGA accession code EGAD00001010143	Daru	yes	yes	yes	yes	yes	yes	yes
O517_DA_C001KN7	EGA accession code EGAD00001010143	Daru	yes	yes	yes	yes	yes	yes	yes
O517_DA_C001KN6	EGA accession code EGAD00001010143	Daru	yes	yes	yes	yes	yes	yes	yes
O517_DA_C001KN3	EGA accession code EGAD00001010143	Daru	yes	yes	yes	yes	yes	yes	yes
O517_DA_C001KN2	EGA accession code EGAD00001010143	Daru	yes	yes	yes	yes	yes	yes	yes
O517_DA_C001KN0	EGA accession code EGAD00001010143	Daru	yes	yes	yes	yes	yes	yes	yes
O517_DA_C001KMZ	EGA accession code EGAD00001010143	Daru	yes	yes	yes	yes	yes	yes	yes
O517_DA_C001KMY	EGA accession code EGAD00001010143	Daru	yes	yes	yes	yes	yes	yes	yes
O517_DA_C001KMX	EGA accession code EGAD00001010143	Daru	yes	yes	yes	yes	yes	yes	yes
O517_DA_C001KMU	EGA accession code EGAD00001010143	Daru	yes	yes	yes	yes	yes	yes	yes
O517_DA_C001KMR	EGA accession code EGAD00001010143	Daru	yes	yes	yes	yes	yes	yes	yes
O517_DA_C001KMP	EGA accession code EGAD00001010143	Daru	yes	yes	yes	yes	yes	yes	yes
O517_DA_C001KMO	EGA accession code EGAD00001010143	Daru	yes	yes	yes	yes	yes	yes	yes
O517_DA_C001KMN	EGA accession code EGAD00001010143	Daru	yes	yes	yes	yes	yes	yes	yes
O517_DA_C001KML	EGA accession code EGAD00001010143	Daru	yes	yes	yes	yes	yes	yes	yes
O517_DA_C001KMK	EGA accession code EGAD00001010143	Daru	yes	yes	yes	yes	yes	yes	yes
O517_DA_C001KMJ	EGA accession code EGAD00001010143	Daru	yes	yes	yes	yes	yes	yes	yes
O517_DA_C001KMI	EGA accession code EGAD00001010143	Daru	yes	yes	yes	yes	yes	yes	yes
O517_DA_C001KMG	EGA accession code EGAD00001010143	Daru	yes	yes	yes	yes	yes	yes	yes
O517_DA_C001KMF	EGA accession code EGAD00001010143	Daru	yes	yes	yes	yes	yes	yes	yes
O517_DA_C001KME	EGA accession code EGAD00001010143	Daru	yes	yes	yes	yes	yes	yes	yes
O517_DA_C001KMD	EGA accession code EGAD00001010143	Daru	yes	yes	yes	yes	yes	yes	yes
O517_DA_C001KMC	EGA accession code EGAD00001010143	Daru	yes	yes	yes	yes	yes	yes	yes
O517_DA_C001KMA	EGA accession code EGAD00001010143	Daru	yes	yes	yes	yes	yes	yes	yes
O517_DA_C001KM8	EGA accession code EGAD00001010143	Daru	yes	yes	yes	yes	yes	yes	yes
O517_DA_C001PJ7	EGA accession code EGAD00001010143	Mt Wilhelm	yes	yes	yes	yes	yes	yes	no	none phenotype measurement
O517_DA_C001PIV	EGA accession code EGAD00001010142	Mt Wilhelm	yes	yes	yes	yes	yes	yes	yes
O517_DA_C001PIU	EGA accession code EGAD00001010142	Mt Wilhelm	yes	yes	yes	yes	yes	yes	yes
O517_DA_C001PIT	EGA accession code EGAD00001010142	Mt Wilhelm	yes	yes	yes	yes	yes	yes	yes
O517_DA_C001KNT	EGA accession code EGAD00001010143	Mt Wilhelm	yes	yes	yes	yes	yes	yes	yes
O517_DA_C001KNP	EGA accession code EGAD00001010143	Mt Wilhelm	yes	yes	yes	yes	yes	yes	yes
O517_DA_C001KNN	EGA accession code EGAD00001010143	Mt Wilhelm	yes	yes	yes	yes	yes	yes	yes
O517_DA_C001KNM	EGA accession code EGAD00001010143	Mt Wilhelm	yes	yes	yes	yes	yes	yes	yes
O517_DA_C001KM6	EGA accession code EGAD00001010143	Mt Wilhelm	yes	yes	yes	yes	yes	yes	yes
O517_DA_C001KM5	EGA accession code EGAD00001010143	Mt Wilhelm	yes	yes	yes	yes	yes	yes	yes
O517_DA_C001KM4	EGA accession code EGAD00001010143	Mt Wilhelm	yes	yes	yes	yes	yes	yes	yes
O517_DA_C001KM0	EGA accession code EGAD00001010143	Mt Wilhelm	yes	yes	yes	yes	yes	yes	yes
O517_DA_C001KLZ	EGA accession code EGAD00001010143	Mt Wilhelm	yes	yes	yes	yes	yes	yes	yes
O517_DA_C001KLY	EGA accession code EGAD00001010143	Mt Wilhelm	yes	yes	yes	yes	yes	yes	yes
O517_DA_C001KLX	EGA accession code EGAD00001010143	Mt Wilhelm	yes	yes	yes	yes	yes	yes	yes
O517_DA_C001KLW	EGA accession code EGAD00001010143	Mt Wilhelm	yes	yes	yes	yes	yes	yes	yes
O517_DA_C001KLV	EGA accession code EGAD00001010143	Mt Wilhelm	yes	yes	yes	yes	yes	yes	yes
O517_DA_C001KLU	EGA accession code EGAD00001010143	Mt Wilhelm	yes	yes	yes	yes	yes	yes	yes
O517_DA_C001KLT	EGA accession code EGAD00001010143	Mt Wilhelm	yes	yes	yes	yes	yes	yes	yes
O517_DA_C001KLS	EGA accession code EGAD00001010143	Mt Wilhelm	yes	yes	yes	yes	yes	yes	yes
O517_DA_C001KLR	EGA accession code EGAD00001010143	Mt Wilhelm	yes	yes	yes	yes	yes	yes	yes
O517_DA_C001KLQ	EGA accession code EGAD00001010143	Mt Wilhelm	yes	yes	yes	yes	yes	yes	yes
O517_DA_C001KLP	EGA accession code EGAD00001010143	Mt Wilhelm	yes	yes	yes	yes	yes	yes	yes
O517_DA_C001KLO	EGA accession code EGAD00001010143	Mt Wilhelm	yes	yes	yes	yes	yes	yes	yes
O517_DA_C001KLN	EGA accession code EGAD00001010143	Mt Wilhelm	yes	yes	yes	yes	yes	yes	yes
O517_DA_C001KLM	EGA accession code EGAD00001010143	Mt Wilhelm	yes	yes	yes	yes	yes	yes	yes
O517_DA_C001KLL	EGA accession code EGAD00001010143	Mt Wilhelm	yes	yes	yes	yes	yes	yes	yes
O517_DA_C001KLK	EGA accession code EGAD00001010143	Mt Wilhelm	yes	yes	yes	yes	yes	yes	yes
O517_DA_C001KLI	EGA accession code EGAD00001010143	Mt Wilhelm	yes	yes	yes	yes	yes	yes	yes
O517_DA_C001KLH	EGA accession code EGAD00001010143	Mt Wilhelm	yes	yes	yes	yes	yes	yes	yes
O517_DA_C001KLG	EGA accession code EGAD00001010143	Mt Wilhelm	yes	yes	yes	yes	yes	yes	yes
O517_DA_C001KLF	EGA accession code EGAD00001010143	Mt Wilhelm	yes	yes	yes	yes	yes	yes	yes
O517_DA_C001KLE	EGA accession code EGAD00001010143	Mt Wilhelm	yes	yes	yes	yes	yes	yes	yes
O517_DA_C001KLD	EGA accession code EGAD00001010143	Mt Wilhelm	yes	yes	yes	yes	yes	yes	yes
O517_DA_C001KLC	EGA accession code EGAD00001010143	Mt Wilhelm	yes	yes	yes	yes	yes	yes	yes
O517_DA_C001KLA	EGA accession code EGAD00001010143	Mt Wilhelm	yes	yes	yes	yes	yes	yes	yes
O517_DA_C001KL9	EGA accession code EGAD00001010143	Mt Wilhelm	yes	yes	yes	yes	yes	yes	yes
O517_DA_C001KL7	EGA accession code EGAD00001010143	Mt Wilhelm	yes	yes	yes	yes	yes	yes	yes
O517_DA_C001KL4	EGA accession code EGAD00001010143	Mt Wilhelm	yes	yes	yes	yes	yes	yes	yes
O517_DA_C001KL3	EGA accession code EGAD00001010143	Mt Wilhelm	yes	yes	yes	yes	yes	yes	yes
O517_DA_C001KL2	EGA accession code EGAD00001010143	Mt Wilhelm	yes	yes	yes	yes	yes	yes	yes
HGDP00823*	Bergström et al., 2020	Bougainville	no	no	no	no	no	no	no	related to HGDP00661 (2nd)
HGDP00491*	Bergström et al., 2020	Bougainville	no	no	no	no	no	no	no	related to HGDP00663 (2nd)
HGDP00490*	Bergström et al., 2020	Bougainville	no	no	no	no	no	no	no	related to HGDP00662 (PO) and HGDP00663 (PO)
HGDP01027	Bergström et al., 2020	Bougainville	yes	yes	no	no	no	no	no
HGDP00788	Bergström et al., 2020	Bougainville	yes	yes	no	no	no	no	no
HGDP00787	Bergström et al., 2020	Bougainville	yes	yes	no	no	no	no	no
HGDP00664	Bergström et al., 2020	Bougainville	yes	yes	no	no	no	no	no
HGDP00663	Bergström et al., 2020	Bougainville	yes	yes	no	no	no	no	no
HGDP00662	Bergström et al., 2020	Bougainville	yes	yes	no	no	no	no	no
HGDP00661	Bergström et al., 2020	Bougainville	yes	yes	no	no	no	no	no
HGDP00655	Bergström et al., 2020	Bougainville	yes	yes	no	no	no	no	no
HGDP00544	Bergström et al., 2020	Sepik	yes	yes	no	no	no	no	no
HGDP00542	Bergström et al., 2020	Sepik	yes	yes	no	no	no	no	no
ERR1395600	Mallick et al., 2016	Australia	yes	yes	no	no	no	no	no
ERR1395601	Mallick et al., 2016	Australia	yes	yes	no	no	no	no	no
MTW007	Jacobs et al.,2019	Mentawai	yes	yes	no	no	no	no	no
MTW020	Jacobs et al.,2019	Mentawai	yes	yes	no	no	no	no	no
MTW024	Jacobs et al.,2019	Mentawai	yes	yes	no	no	no	no	no
MTW030	Jacobs et al.,2019	Mentawai	yes	yes	no	no	no	no	no
MTW057	Jacobs et al.,2019	Mentawai	yes	yes	no	no	no	no	no
MTW058	Jacobs et al.,2019	Mentawai	yes	yes	no	no	no	no	no
MTW062	Jacobs et al.,2019	Mentawai	yes	yes	no	no	no	no	no
MTW066	Jacobs et al.,2019	Mentawai	yes	yes	no	no	no	no	no
MTW071	Jacobs et al.,2019	Mentawai	yes	yes	no	no	no	no	no
MTW078	Jacobs et al.,2019	Mentawai	yes	yes	no	no	no	no	no
NIAS01	Jacobs et al.,2019	Nias	yes	yes	no	no	no	no	no
NIAS02	Jacobs et al.,2019	Nias	yes	yes	no	no	no	no	no
NIAS03	Jacobs et al.,2019	Nias	yes	yes	no	no	no	no	no
NIAS04	Jacobs et al.,2019	Nias	yes	yes	no	no	no	no	no
NIAS08	Jacobs et al.,2019	Nias	yes	yes	no	no	no	no	no
NIAS10	Jacobs et al.,2019	Nias	yes	yes	no	no	no	no	no
NIAS12	Jacobs et al.,2019	Nias	yes	yes	no	no	no	no	no
NIAS13	Jacobs et al.,2019	Nias	yes	yes	no	no	no	no	no
NIAS15	Jacobs et al.,2019	Nias	yes	yes	no	no	no	no	no
NIAS16	Jacobs et al.,2019	Nias	yes	yes	no	no	no	no	no
NIAS17	Jacobs et al.,2019	Nias	yes	yes	no	no	no	no	no
NIAS21	Jacobs et al.,2019	Nias	yes	yes	no	no	no	no	no
NIAS26	Jacobs et al.,2019	Nias	yes	yes	no	no	no	no	no
NIAS33	Jacobs et al.,2019	Nias	yes	yes	no	no	no	no	no
NIAS38	Jacobs et al.,2019	Nias	yes	yes	no	no	no	no	no
BNA01	Jacobs et al.,2019	Flores	yes	yes	no	no	no	no	no
BNA03-F	Jacobs et al.,2019	Flores	yes	yes	no	no	no	no	no
BNA05	Jacobs et al.,2019	Flores	yes	yes	no	no	no	no	no
BNA12-F	Jacobs et al.,2019	Flores	yes	yes	no	no	no	no	no
BNA14-F	Jacobs et al.,2019	Flores	yes	yes	no	no	no	no	no
BNA21-F	Jacobs et al.,2019	Flores	yes	yes	no	no	no	no	no
BNA22-F	Jacobs et al.,2019	Flores	yes	yes	no	no	no	no	no
BNA25-F	Jacobs et al.,2019	Flores	yes	yes	no	no	no	no	no
BNA26-F	Jacobs et al.,2019	Flores	yes	yes	no	no	no	no	no
BNA29-F	Jacobs et al.,2019	Flores	yes	yes	no	no	no	no	no
BNA32-F	Jacobs et al.,2019	Flores	yes	yes	no	no	no	no	no
BNA40-F	Jacobs et al.,2019	Flores	yes	yes	no	no	no	no	no
BRE05	Jacobs et al.,2019	Flores	yes	yes	no	no	no	no	no
BRE06	Jacobs et al.,2019	Flores	yes	yes	no	no	no	no	no
BRE10	Jacobs et al.,2019	Flores	yes	yes	no	no	no	no	no
CBL002	Jacobs et al.,2019	Flores	yes	yes	no	no	no	no	no
CBL006	Jacobs et al.,2019	Flores	yes	yes	no	no	no	no	no
CBL010	Jacobs et al.,2019	Flores	yes	yes	no	no	no	no	no
CBL018	Jacobs et al.,2019	Flores	yes	yes	no	no	no	no	no
CBL019	Jacobs et al.,2019	Flores	yes	yes	no	no	no	no	no
CBL022	Jacobs et al.,2019	Flores	yes	yes	no	no	no	no	no
CBL025	Jacobs et al.,2019	Flores	yes	yes	no	no	no	no	no
CBL027	Jacobs et al.,2019	Flores	yes	yes	no	no	no	no	no
CBL054	Jacobs et al.,2019	Flores	yes	yes	no	no	no	no	no
CBL33	Jacobs et al.,2019	Flores	yes	yes	no	no	no	no	no
CBL49	Jacobs et al.,2019	Flores	yes	yes	no	no	no	no	no
CBL55	Jacobs et al.,2019	Flores	yes	yes	no	no	no	no	no
RAM003	Jacobs et al.,2019	Flores	yes	yes	no	no	no	no	no
RAM005	Jacobs et al.,2019	Flores	yes	yes	no	no	no	no	no
RAM008	Jacobs et al.,2019	Flores	yes	yes	no	no	no	no	no
RAM022	Jacobs et al.,2019	Flores	yes	yes	no	no	no	no	no
RAM024	Jacobs et al.,2019	Flores	yes	yes	no	no	no	no	no
RAM025	Jacobs et al.,2019	Flores	yes	yes	no	no	no	no	no
RAM027-F	Jacobs et al.,2019	Flores	yes	yes	no	no	no	no	no
RAM034-F	Jacobs et al.,2019	Flores	yes	yes	no	no	no	no	no
RAM035-F	Jacobs et al.,2019	Flores	yes	yes	no	no	no	no	no
RAM036-F	Jacobs et al.,2019	Flores	yes	yes	no	no	no	no	no
RAM038	Jacobs et al.,2019	Flores	yes	yes	no	no	no	no	no
RAM039-F	Jacobs et al.,2019	Flores	yes	yes	no	no	no	no	no
RAM041-F	Jacobs et al.,2019	Flores	yes	yes	no	no	no	no	no
RAM043-F	Jacobs et al.,2019	Flores	yes	yes	no	no	no	no	no
RAM045-F	Jacobs et al.,2019	Flores	yes	yes	no	no	no	no	no
RAM046-F	Jacobs et al.,2019	Flores	yes	yes	no	no	no	no	no
RAM067	Jacobs et al.,2019	Flores	yes	yes	no	no	no	no	no
RAM087	Jacobs et al.,2019	Flores	yes	yes	no	no	no	no	no
RAM105	Jacobs et al.,2019	Flores	yes	yes	no	no	no	no	no
NG88-F	Jacobs et al.,2019	New Guinea	yes	yes	no	no	no	no	no
NG66	Jacobs et al.,2019	New Guinea	yes	yes	no	no	no	no	no
NG65-F	Jacobs et al.,2019	New Guinea	yes	yes	no	no	no	no	no
NG63-F	Jacobs et al.,2019	New Guinea	yes	yes	no	no	no	no	no
NG09-F	Jacobs et al.,2019	New Guinea	yes	yes	no	no	no	no	no
NG06	Jacobs et al.,2019	New Guinea	yes	yes	no	no	no	no	no
NG02-F	Jacobs et al.,2019	New Guinea	yes	yes	no	no	no	no	no
Sanger7*	Malaspinas et al., 2016	Papua	no	no	no	no	no	no	no	related to O517_DA_C002DBW (2nd)
Sanger9	Malaspinas et al., 2016	Papua	yes	yes	no	no	no	no	no
Sanger8	Malaspinas et al., 2016	Papua	yes	yes	no	no	no	no	no
Sanger6	Malaspinas et al., 2016	Papua	yes	yes	no	no	no	no	no
Sanger5	Malaspinas et al., 2016	Papua	yes	yes	no	no	no	no	no
Sanger4	Malaspinas et al., 2016	Papua	yes	yes	no	no	no	no	no
Sanger3	Malaspinas et al., 2016	Papua	yes	yes	no	no	no	no	no
Sanger25	Malaspinas et al., 2016	Papua	yes	yes	no	no	no	no	no
Sanger24	Malaspinas et al., 2016	Papua	yes	yes	no	no	no	no	no
Sanger23	Malaspinas et al., 2016	Papua	yes	yes	no	no	no	no	no
Sanger22	Malaspinas et al., 2016	Papua	yes	yes	no	no	no	no	no
Sanger21	Malaspinas et al., 2016	Papua	yes	yes	no	no	no	no	no
Sanger20	Malaspinas et al., 2016	Papua	yes	yes	no	no	no	no	no
Sanger2	Malaspinas et al., 2016	Papua	yes	yes	no	no	no	no	no
Sanger19	Malaspinas et al., 2016	Papua	yes	yes	no	no	no	no	no
Sanger18	Malaspinas et al., 2016	Papua	yes	yes	no	no	no	no	no
Sanger17	Malaspinas et al., 2016	Papua	yes	yes	no	no	no	no	no
Sanger16	Malaspinas et al., 2016	Papua	yes	yes	no	no	no	no	no
Sanger15	Malaspinas et al., 2016	Papua	yes	yes	no	no	no	no	no
Sanger14	Malaspinas et al., 2016	Papua	yes	yes	no	no	no	no	no
Sanger13	Malaspinas et al., 2016	Papua	yes	yes	no	no	no	no	no
Sanger12	Malaspinas et al., 2016	Papua	yes	yes	no	no	no	no	no
Sanger11	Malaspinas et al., 2016	Papua	yes	yes	no	no	no	no	no
Sanger10	Malaspinas et al., 2016	Papua	yes	yes	no	no	no	no	no
Sanger1	Malaspinas et al., 2016	Papua	yes	yes	no	no	no	no	no
ERR1419100*	Mallick et al., 2016	Bougainville	no	no	no	no	no	no	no	duplicate with ERR1019048
ERR1419089*	Mallick et al., 2016	Bougainville	no	no	no	no	no	no	no	duplicate with ERR1019049
ERR1419107*	Mallick et al., 2016	Papuan	no	no	no	no	no	no	no	duplicate with ERR1019080
ERR1419095*	Mallick et al., 2016	Papuan	no	no	no	no	no	no	no	duplicate with ERR1019040
ERR1019049	Mallick et al., 2016	Bougainville	yes	yes	no	no	no	no	no
ERR1019048	Mallick et al., 2016	Bougainville	yes	yes	no	no	no	no	no
ERR1395605	Mallick et al., 2016	Papuan	yes	yes	no	no	no	no	no
ERR1395595	Mallick et al., 2016	Papuan	yes	yes	no	no	no	no	no
ERR1347736	Mallick et al., 2016	Papuan	yes	yes	no	no	no	no	no
ERR1347728	Mallick et al., 2016	Papuan	yes	yes	no	no	no	no	no
ERR1347727	Mallick et al., 2016	Papuan	yes	yes	no	no	no	no	no
ERR1347718	Mallick et al., 2016	Papuan	yes	yes	no	no	no	no	no
ERR1347717	Mallick et al., 2016	Papuan	yes	yes	no	no	no	no	no
ERR1347711	Mallick et al., 2016	Papuan	yes	yes	no	no	no	no	no
ERR1347710	Mallick et al., 2016	Papuan	yes	yes	no	no	no	no	no
ERR1347702	Mallick et al., 2016	Papuan	yes	yes	no	no	no	no	no
ERR1347701	Mallick et al., 2016	Papuan	yes	yes	no	no	no	no	no
ERR1347693	Mallick et al., 2016	Papuan	yes	yes	no	no	no	no	no
ERR1347685	Mallick et al., 2016	Papuan	yes	yes	no	no	no	no	no
ERR1019080	Mallick et al., 2016	Papuan	yes	yes	no	no	no	no	no
ERR1019040	Mallick et al., 2016	Papuan	yes	yes	no	no	no	no	no
191121_FD09254778*	EGA accession code EGAD50000000050	Daru	no	no	no	no	no	no	no	related to O517_DA_C001KN7 (PO)
191121_FD09254770*	EGA accession code EGAD50000000050	Daru	no	no	no	no	no	no	no	low callrate
191121_FD09254835	EGA accession code EGAD50000000050	Daru	yes	yes	yes	yes	yes	yes	yes
191121_FD09254834	EGA accession code EGAD50000000050	Daru	yes	yes	yes	yes	yes	yes	yes
191121_FD09254833	EGA accession code EGAD50000000050	Daru	yes	yes	yes	yes	yes	yes	yes
191121_FD09254827	EGA accession code EGAD50000000050	Daru	yes	yes	yes	yes	yes	yes	yes
191121_FD09254826	EGA accession code EGAD50000000050	Daru	yes	yes	yes	yes	yes	yes	yes
191121_FD09254825	EGA accession code EGAD50000000050	Daru	yes	yes	yes	yes	yes	yes	yes
191121_FD09254820	EGA accession code EGAD50000000050	Daru	yes	yes	yes	yes	yes	yes	yes
191121_FD09254819	EGA accession code EGAD50000000050	Daru	yes	yes	yes	yes	yes	yes	yes
191121_FD09254818	EGA accession code EGAD50000000050	Daru	yes	yes	yes	yes	yes	yes	yes
191121_FD09254817	EGA accession code EGAD50000000050	Daru	yes	yes	yes	yes	yes	yes	yes
191121_FD09254812	EGA accession code EGAD50000000050	Daru	yes	yes	yes	yes	yes	yes	yes
191121_FD09254811	EGA accession code EGAD50000000050	Daru	yes	yes	yes	yes	yes	yes	yes
191121_FD09254810	EGA accession code EGAD50000000050	Daru	yes	yes	yes	yes	yes	yes	yes
191121_FD09254809	EGA accession code EGAD50000000050	Daru	yes	yes	yes	yes	yes	yes	yes
191121_FD09254804	EGA accession code EGAD50000000050	Daru	yes	yes	yes	yes	yes	yes	yes
191121_FD09254803	EGA accession code EGAD50000000050	Daru	yes	yes	yes	yes	yes	yes	yes
191121_FD09254802	EGA accession code EGAD50000000050	Daru	yes	yes	yes	yes	yes	yes	yes
191121_FD09254801	EGA accession code EGAD50000000050	Daru	yes	yes	yes	yes	yes	yes	yes
191121_FD09254796	EGA accession code EGAD50000000050	Daru	yes	yes	yes	yes	yes	yes	yes
191121_FD09254795	EGA accession code EGAD50000000050	Daru	yes	yes	yes	yes	yes	yes	yes
191121_FD09254794	EGA accession code EGAD50000000050	Daru	yes	yes	yes	yes	yes	yes	yes
191121_FD09254793	EGA accession code EGAD50000000050	Daru	yes	yes	yes	yes	yes	yes	yes
191121_FD09254788	EGA accession code EGAD50000000050	Daru	yes	yes	yes	yes	yes	yes	yes
191121_FD09254787	EGA accession code EGAD50000000050	Daru	yes	yes	yes	yes	yes	yes	no	none phenotype measurement
191121_FD09254786	EGA accession code EGAD50000000050	Daru	yes	yes	yes	yes	yes	yes	no	none phenotype measurement
191121_FD09254780	EGA accession code EGAD50000000050	Daru	yes	yes	yes	yes	yes	yes	yes
191121_FD09254779	EGA accession code EGAD50000000050	Daru	yes	yes	yes	yes	yes	yes	yes
191121_FD09254777	EGA accession code EGAD50000000050	Daru	yes	yes	yes	yes	yes	yes	yes
191121_FD09254772	EGA accession code EGAD50000000050	Daru	yes	yes	yes	yes	yes	yes	yes
191121_FD09254771	EGA accession code EGAD50000000050	Daru	yes	yes	yes	yes	yes	yes	yes
191121_FD09254764	EGA accession code EGAD50000000050	Daru	yes	yes	yes	yes	yes	yes	yes
191121_FD09254763	EGA accession code EGAD50000000050	Daru	yes	yes	yes	yes	yes	yes	yes
191121_FD09254762	EGA accession code EGAD50000000050	Daru	yes	yes	yes	yes	yes	yes	yes
191121_FD09254756	EGA accession code EGAD50000000050	Daru	yes	yes	yes	yes	yes	yes	yes
191121_FD09254755	EGA accession code EGAD50000000050	Daru	yes	yes	yes	yes	yes	yes	yes
191121_FD09254754	EGA accession code EGAD50000000050	Daru	yes	yes	yes	yes	yes	yes	yes
191121_FD09254748	EGA accession code EGAD50000000050	Daru	yes	yes	yes	yes	yes	yes	yes
191121_FD09254747	EGA accession code EGAD50000000050	Daru	yes	yes	yes	yes	yes	yes	yes
191121_FD09254746	EGA accession code EGAD50000000050	Daru	yes	yes	yes	yes	yes	yes	yes
O517_DA_C002DCW*	EGA accession code EGAD00001010142	Mt Wilhelm	no	no	no	no	no	no	no	misslabelling
O517_DA_C002DAV	EGA accession code EGAD00001010142	Daru	yes	yes	yes	yes	yes	yes	yes
O517_DA_C002DD4	EGA accession code EGAD00001010142	Mt Wilhelm	yes	yes	yes	yes	yes	yes	no	none phenotype measurement
O517_DA_C002DCZ	EGA accession code EGAD00001010142	Mt Wilhelm	yes	yes	yes	yes	yes	yes	yes
O517_DA_C002DCX	EGA accession code EGAD00001010142	Mt Wilhelm	yes	yes	yes	yes	yes	yes	yes
O517_DA_C002DCC	EGA accession code EGAD00001010142	Mt Wilhelm	yes	yes	yes	yes	yes	yes	yes
O517_DA_C002DBX	EGA accession code EGAD00001010142	Mt Wilhelm	yes	yes	yes	yes	yes	yes	yes
O517_DA_C002DBW	EGA accession code EGAD00001010142	Mt Wilhelm	yes	yes	yes	yes	yes	yes	yes
O517_DA_C002DBS	EGA accession code EGAD00001010142	Mt Wilhelm	yes	yes	yes	yes	yes	yes	yes
O517_DA_C002DBQ	EGA accession code EGAD00001010142	Mt Wilhelm	yes	yes	yes	yes	yes	yes	yes
O517_DA_C002DBP	EGA accession code EGAD00001010142	Mt Wilhelm	yes	yes	yes	yes	yes	yes	yes
O517_DA_C002DBN	EGA accession code EGAD00001010142	Mt Wilhelm	yes	yes	yes	yes	yes	yes	yes
O517_DA_C002DBM	EGA accession code EGAD00001010142	Mt Wilhelm	yes	yes	yes	yes	yes	yes	yes
O517_DA_C002DBL	EGA accession code EGAD00001010142	Mt Wilhelm	yes	yes	yes	yes	yes	yes	yes
O517_DA_C002DBK	EGA accession code EGAD00001010142	Mt Wilhelm	yes	yes	yes	yes	yes	yes	yes
O517_DA_C002DDF	EGA accession code EGAD00001010142	Port Moresby	yes	yes	yes	no	yes	no	yes
O517_DA_C002DDE	EGA accession code EGAD00001010142	Port Moresby	yes	yes	yes	no	yes	no	no	none phenotype measurement
O517_DA_C002DD6	EGA accession code EGAD00001010142	Port Moresby	yes	yes	yes	no	yes	no	no	none phenotype measurement
O517_DA_C002DD2	EGA accession code EGAD00001010142	Port Moresby	yes	yes	yes	no	yes	no	no	none age information
O517_DA_C002DD1	EGA accession code EGAD00001010142	Port Moresby	yes	yes	yes	no	yes	no	yes
O517_DA_C002DCY	EGA accession code EGAD00001010142	Port Moresby	yes	yes	yes	no	yes	no	no	none age information
O517_DA_C002DCV	EGA accession code EGAD00001010142	Port Moresby	yes	yes	yes	no	yes	no	yes
O517_DA_C002DCS	EGA accession code EGAD00001010142	Port Moresby	yes	yes	yes	no	yes	no	yes
O517_DA_C002DCR	EGA accession code EGAD00001010142	Port Moresby	yes	yes	yes	no	yes	no	no	none age information
O517_DA_C002DCQ	EGA accession code EGAD00001010142	Port Moresby	yes	yes	yes	no	yes	no	yes
O517_DA_C002DCO	EGA accession code EGAD00001010142	Port Moresby	yes	yes	yes	no	yes	no	yes
O517_DA_C002DCN	EGA accession code EGAD00001010142	Port Moresby	yes	yes	yes	no	yes	no	yes
O517_DA_C002DCM	EGA accession code EGAD00001010142	Port Moresby	yes	yes	yes	no	yes	no	yes
O517_DA_C002DCI	EGA accession code EGAD00001010142	Port Moresby	yes	yes	yes	no	yes	no	yes
O517_DA_C002DCH	EGA accession code EGAD00001010142	Port Moresby	yes	yes	yes	no	yes	no	yes
O517_DA_C002DCF	EGA accession code EGAD00001010142	Port Moresby	yes	yes	yes	no	yes	no	yes
O517_DA_C002DCE	EGA accession code EGAD00001010142	Port Moresby	yes	yes	yes	no	yes	no	no	none phenotype measurement
O517_DA_C002DCB	EGA accession code EGAD00001010142	Port Moresby	yes	yes	yes	no	yes	no	yes
O517_DA_C002DCA	EGA accession code EGAD00001010142	Port Moresby	yes	yes	yes	no	yes	no	yes
O517_DA_C002DC9	EGA accession code EGAD00001010142	Port Moresby	yes	yes	yes	no	yes	no	yes
O517_DA_C002DC8	EGA accession code EGAD00001010142	Port Moresby	yes	yes	yes	no	yes	no	yes
O517_DA_C002DC7	EGA accession code EGAD00001010142	Port Moresby	yes	yes	yes	no	yes	no	yes
O517_DA_C002DC6	EGA accession code EGAD00001010142	Port Moresby	yes	yes	yes	no	yes	no	yes
O517_DA_C002DC5	EGA accession code EGAD00001010142	Port Moresby	yes	yes	yes	no	yes	no	yes
O517_DA_C002DC4	EGA accession code EGAD00001010142	Port Moresby	yes	yes	yes	no	yes	no	yes
O517_DA_C002DC3	EGA accession code EGAD00001010142	Port Moresby	yes	yes	yes	no	yes	no	no	none phenotype measurement
O517_DA_C002DC2	EGA accession code EGAD00001010142	Port Moresby	yes	yes	yes	no	yes	no	yes
O517_DA_C002DC1	EGA accession code EGAD00001010142	Port Moresby	yes	yes	yes	no	yes	no	yes
O517_DA_C002DC0	EGA accession code EGAD00001010142	Port Moresby	yes	yes	yes	no	yes	no	yes
O517_DA_C002DBZ	EGA accession code EGAD00001010142	Port Moresby	yes	yes	yes	no	yes	no	yes
O517_DA_C002DBY	EGA accession code EGAD00001010142	Port Moresby	yes	yes	yes	no	yes	no	yes
O517_DA_C002DBV	EGA accession code EGAD00001010142	Port Moresby	yes	yes	yes	no	yes	no	no	none age information
O517_DA_C002DBT	EGA accession code EGAD00001010142	Port Moresby	yes	yes	yes	no	yes	no	no	none phenotype measurement
O517_DA_C002DBI	EGA accession code EGAD00001010142	Port Moresby	yes	yes	yes	no	yes	no	yes
O517_DA_C002DBH	EGA accession code EGAD00001010142	Port Moresby	yes	yes	yes	no	yes	no	yes
O517_DA_C002DBF	EGA accession code EGAD00001010142	Port Moresby	yes	yes	yes	no	yes	no	yes
O517_DA_C002DBE	EGA accession code EGAD00001010142	Port Moresby	yes	yes	yes	no	yes	no	yes
O517_DA_C002DBD	EGA accession code EGAD00001010142	Port Moresby	yes	yes	yes	no	yes	no	yes
O517_DA_C002DBC	EGA accession code EGAD00001010142	Port Moresby	yes	yes	yes	no	yes	no	yes
O517_DA_C002DBB	EGA accession code EGAD00001010142	Port Moresby	yes	yes	yes	no	yes	no	yes
O517_DA_C002DBA	EGA accession code EGAD00001010142	Port Moresby	yes	yes	yes	no	yes	no	yes
O517_DA_C002DB9	EGA accession code EGAD00001010142	Port Moresby	yes	yes	yes	no	yes	no	yes
O517_DA_C002DB8	EGA accession code EGAD00001010142	Port Moresby	yes	yes	yes	no	yes	no	yes
O517_DA_C002DB7	EGA accession code EGAD00001010142	Port Moresby	yes	yes	yes	no	yes	no	yes
O517_DA_C002DB6	EGA accession code EGAD00001010142	Port Moresby	yes	yes	yes	no	yes	no	yes
O517_DA_C002DB2	EGA accession code EGAD00001010142	Port Moresby	yes	yes	yes	no	yes	no	yes
O517_DA_C002DB0	EGA accession code EGAD00001010142	Port Moresby	yes	yes	yes	no	yes	no	yes
O517_DA_C002DAZ	EGA accession code EGAD00001010142	Port Moresby	yes	yes	yes	no	yes	no	yes
O517_DA_C002DAX	EGA accession code EGAD00001010142	Port Moresby	yes	yes	yes	no	yes	no	yes
O517_DA_C002DAW	EGA accession code EGAD00001010142	Port Moresby	yes	yes	yes	no	yes	no	yes
O517_DA_C002DAU	EGA accession code EGAD00001010142	Port Moresby	yes	yes	yes	no	yes	no	yes
O517_DA_C002DAT	EGA accession code EGAD00001010142	Port Moresby	yes	yes	yes	no	yes	no	yes
O517_DA_C002DAS	EGA accession code EGAD00001010142	Port Moresby	yes	yes	yes	no	yes	no	yes
O517_DA_C002DAR	EGA accession code EGAD00001010142	Port Moresby	yes	yes	yes	no	yes	no	yes
O517_DA_C002DAQ	EGA accession code EGAD00001010142	Port Moresby	yes	yes	yes	no	yes	no	yes
O517_DA_C002DAP	EGA accession code EGAD00001010142	Port Moresby	yes	yes	yes	no	yes	no	yes
O517_DA_C002DAO	EGA accession code EGAD00001010142	Port Moresby	yes	yes	yes	no	yes	no	yes
O517_DA_C002DAN	EGA accession code EGAD00001010142	Port Moresby	yes	yes	yes	no	yes	no	yes
O517_DA_C002DAM	EGA accession code EGAD00001010142	Port Moresby	yes	yes	yes	no	yes	no	yes
O517_DA_C002DAK	EGA accession code EGAD00001010142	Port Moresby	yes	yes	yes	no	yes	no	yes
O517_DA_C002DAI	EGA accession code EGAD00001010142	Port Moresby	yes	yes	yes	no	yes	no	yes
O517_DA_C002DAG	EGA accession code EGAD00001010142	Port Moresby	yes	yes	yes	no	yes	no	yes
O517_DA_C002DAD	EGA accession code EGAD00001010142	Port Moresby	yes	yes	yes	no	yes	no	yes
O517_DA_C002DAC	EGA accession code EGAD00001010142	Port Moresby	yes	yes	yes	no	yes	no	yes
UV573*	Vernot et al., 2016	New Ireland	no	no	no	no	no	no	no	see Vernot et al., 2016 et al. 2016
UV979*	Vernot et al., 2016	West New Britain	no	no	no	no	no	no	no	see Vernot et al., 2016 et al. 2016
UV956*	Vernot et al., 2016	West New Britain	no	no	no	no	no	no	no	see Vernot et al., 2016 et al. 2016
UV952*	Vernot et al., 2016	West New Britain	no	no	no	no	no	no	no	see Vernot et al., 2016 et al. 2016
UV946*	Vernot et al., 2016	West New Britain	no	no	no	no	no	no	no	see Vernot et al., 2016 et al. 2016
UV927*	Vernot et al., 2016	West New Britain	no	no	no	no	no	no	no	see Vernot et al., 2016 et al. 2016
UV1266*	Vernot et al., 2016	West New Britain	no	no	no	no	no	no	no	see Vernot et al., 2016 et al. 2016
UV1042*	Vernot et al., 2016	West New Britain	no	no	no	no	no	no	no	see Vernot et al., 2016 et al. 2016
UV518	Vernot et al., 2016	Mussau	yes	yes	no	no	no	no	no
UV500	Vernot et al., 2016	New Hanover	yes	yes	no	no	no	no	no
UV580	Vernot et al., 2016	New Ireland	yes	yes	no	no	no	no	no
UV986	Vernot et al., 2016	West New Britain	yes	yes	no	no	no	no	no
UV971	Vernot et al., 2016	West New Britain	yes	yes	no	no	no	no	no
UV964	Vernot et al., 2016	West New Britain	yes	yes	no	no	no	no	no
UV944	Vernot et al., 2016	West New Britain	yes	yes	no	no	no	no	no
UV940	Vernot et al., 2016	West New Britain	yes	yes	no	no	no	no	no
UV931	Vernot et al., 2016	West New Britain	yes	yes	no	no	no	no	no
UV929	Vernot et al., 2016	West New Britain	yes	yes	no	no	no	no	no
UV925	Vernot et al., 2016	West New Britain	yes	yes	no	no	no	no	no
UV923	Vernot et al., 2016	West New Britain	yes	yes	no	no	no	no	no
UV919	Vernot et al., 2016	West New Britain	yes	yes	no	no	no	no	no
UV910	Vernot et al., 2016	West New Britain	yes	yes	no	no	no	no	no
UV897	Vernot et al., 2016	West New Britain	yes	yes	no	no	no	no	no
UV886	Vernot et al., 2016	West New Britain	yes	yes	no	no	no	no	no
UV305	Vernot et al., 2016	West New Britain	yes	yes	no	no	no	no	no
UV1263	Vernot et al., 2016	West New Britain	yes	yes	no	no	no	no	no
UV1230	Vernot et al., 2016	West New Britain	yes	yes	no	no	no	no	no
UV1224	Vernot et al., 2016	West New Britain	yes	yes	no	no	no	no	no
UV1134	Vernot et al., 2016	West New Britain	yes	yes	no	no	no	no	no
UV1003	Vernot et al., 2016	West New Britain	yes	yes	no	no	no	no	no
UV043	Vernot et al., 2016	West New Britain	yes	yes	no	no	no	no	no
*not included in the studied dataset

## Sheet: Sup_Data_2
Supplementary Data 2: Mean coverage, heterozygosity and call rate within the autosome interval for PNG diversity set I, PNG highlanders and PNG lowlanders
ID	Sampling Place	Heterozygosity	Call rate	Mean coverage
170109_FR07919997	PNG diversity set I	0.0318973	0.96452	27.2747
170109_FR07919998	PNG diversity set I	0.0323301	0.96643	34.0805
170109_FR07919999	PNG diversity set I	0.0320397	0.96713	35.3805
170109_FR07920000	PNG diversity set I	0.031384	0.96385	27.8929
170109_FR07920001	PNG diversity set I	0.0356047	0.96663	34.1954
170109_FR07920002	PNG diversity set I	0.0360091	0.96555	32.3895
170109_FR07920003	PNG diversity set I	0.0310598	0.96343	27.836
170109_FR07920004	PNG diversity set I	0.0361681	0.9689	39.0372
191121_FD09254746	PNG lowlander	0.0305373	0.96734	31.0494
191121_FD09254747	PNG lowlander	0.0312614	0.97291	46.299
191121_FD09254748	PNG lowlander	0.0320153	0.97058	38.7491
191121_FD09254754	PNG lowlander	0.0313536	0.96874	33.1447
191121_FD09254755	PNG lowlander	0.0315911	0.96738	28.4894
191121_FD09254756	PNG lowlander	0.0309859	0.96977	36.9794
191121_FD09254762	PNG lowlander	0.0303076	0.96994	39.1965
191121_FD09254763	PNG lowlander	0.0316827	0.96503	25.7015
191121_FD09254764	PNG lowlander	0.0308946	0.96525	27.018
191121_FD09254770	PNG lowlander	0.0293682	0.90604	16.2856
191121_FD09254771	PNG lowlander	0.0316528	0.9669	32.2196
191121_FD09254772	PNG lowlander	0.0310307	0.967	26.7304
191121_FD09254777	PNG lowlander	0.0316684	0.96594	29.9641
191121_FD09254778	PNG lowlander	0.0311801	0.96883	34.6237
191121_FD09254779	PNG lowlander	0.0314536	0.9677	29.4002
191121_FD09254780	PNG lowlander	0.0317114	0.97051	36.1691
191121_FD09254786	PNG lowlander	0.0311979	0.96887	32.4102
191121_FD09254787	PNG lowlander	0.0285743	0.94846	10.0098
191121_FD09254788	PNG lowlander	0.0265702	0.94212	8.9826
191121_FD09254793	PNG lowlander	0.0288196	0.95018	10.7704
191121_FD09254794	PNG lowlander	0.0261791	0.93987	8.32636
191121_FD09254795	PNG lowlander	0.0254153	0.93338	7.8378
191121_FD09254796	PNG lowlander	0.0292871	0.94968	10.4443
191121_FD09254801	PNG lowlander	0.0265459	0.94172	8.31583
191121_FD09254802	PNG lowlander	0.0303303	0.95574	13.0787
191121_FD09254803	PNG lowlander	0.0249758	0.95062	11.1327
191121_FD09254804	PNG lowlander	0.0297215	0.95625	13.5392
191121_FD09254809	PNG lowlander	0.0294244	0.95454	13.0185
191121_FD09254810	PNG lowlander	0.0299456	0.95582	12.8344
191121_FD09254811	PNG lowlander	0.0300959	0.95555	13.0568
191121_FD09254812	PNG lowlander	0.0315725	0.94973	10.5963
191121_FD09254817	PNG lowlander	0.0290361	0.95473	12.6611
191121_FD09254818	PNG lowlander	0.0286737	0.95388	12.1827
191121_FD09254819	PNG lowlander	0.0323321	0.95579	12.6179
191121_FD09254820	PNG lowlander	0.0281317	0.95123	11.1162
191121_FD09254825	PNG lowlander	0.029847	0.9558	13.4535
191121_FD09254826	PNG lowlander	0.0260901	0.94169	8.8192
191121_FD09254827	PNG lowlander	0.0297721	0.96223	18.3273
191121_FD09254833	PNG lowlander	0.0285552	0.95235	11.7988
191121_FD09254834	PNG lowlander	0.0283326	0.94836	10.1728
191121_FD09254835	PNG lowlander	0.0301073	0.95277	12.4314
O517_DA_B00IEV8	PNG diversity set I	0.032373	0.96786	33.3158
O517_DA_B00IEV9	PNG diversity set I	0.0319283	0.96533	32.8363
O517_DA_B00IEVA	PNG diversity set I	0.0325373	0.96851	36.7887
O517_DA_B00IEVB	PNG diversity set I	0.0335147	0.96693	33.4828
O517_DA_B00IEVD	PNG diversity set I	0.0345837	0.96683	31.9356
O517_DA_B00IEVE	PNG diversity set I	0.0327818	0.96343	30.5036
O517_DA_B00IEVF	PNG diversity set I	0.0332794	0.96697	33.6863
O517_DA_B00IEVG	PNG diversity set I	0.0346895	0.96776	33.314
O517_DA_B00IEVH	PNG diversity set I	0.0334851	0.96723	32.5643
O517_DA_B00IEVI	PNG diversity set I	0.0291319	0.96624	31.2483
O517_DA_B00IEVJ	PNG diversity set I	0.030693	0.96729	37.1864
O517_DA_B00IEVK	PNG diversity set I	0.0306238	0.96621	32.4114
O517_DA_B00IEVL	PNG diversity set I	0.0320417	0.96899	39.4437
O517_DA_B00IEVM	PNG diversity set I	0.0301978	0.96489	32.4737
O517_DA_B00IEVN	PNG diversity set I	0.0370387	0.96808	35.0122
O517_DA_B00IEVO	PNG diversity set I	0.0304057	0.96537	31.8109
O517_DA_B00IEVQ	PNG diversity set I	0.0305965	0.96677	29.2135
O517_DA_B00IEVR	PNG diversity set I	0.0351775	0.96742	31.9837
O517_DA_B00IEVW	PNG diversity set I	0.0312754	0.96708	36.9099
O517_DA_B00IEW0	PNG diversity set I	0.0323266	0.96732	34.9917
O517_DA_B00IEW1	PNG diversity set I	0.0342455	0.96747	34.5447
O517_DA_B00IEW3	PNG diversity set I	0.0340211	0.96816	41.2761
O517_DA_B00IEW5	PNG diversity set I	0.0344094	0.96664	35.3221
O517_DA_B00IEW8	PNG diversity set I	0.0342767	0.9648	32.3953
O517_DA_B00IEW9	PNG diversity set I	0.0301806	0.96395	28.2194
O517_DA_B00IEWA	PNG diversity set I	0.0301745	0.96623	32.7985
O517_DA_B00IEWD	PNG diversity set I	0.0306084	0.96368	34.9567
O517_DA_B00IEWG	PNG diversity set I	0.0307928	0.96548	30.8203
O517_DA_B00IEWH	PNG diversity set I	0.0299562	0.96809	35.8545
O517_DA_B00IEWJ	PNG diversity set I	0.0301797	0.96583	28.6241
O517_DA_B00IEWM	PNG diversity set I	0.0330822	0.96359	31.7707
O517_DA_B00IEWP	PNG diversity set I	0.0357313	0.96758	34.2383
O517_DA_B00IEWR	PNG diversity set I	0.0310498	0.96959	36.2811
O517_DA_B00IEWV	PNG diversity set I	0.0302744	0.96351	28.3279
O517_DA_B00IWTM	PNG diversity set I	0.0299844	0.96577	33.4921
O517_DA_B00IWTN	PNG diversity set I	0.0309542	0.96912	38.5882
O517_DA_B00IWTQ	PNG diversity set I	0.030099	0.96486	28.1685
O517_DA_B00IWTR	PNG diversity set I	0.0292178	0.96642	34.7486
O517_DA_B00IWTT	PNG diversity set I	0.0332325	0.96638	27.4102
O517_DA_B00IWTU	PNG diversity set I	0.0303254	0.96632	34.0648
O517_DA_B00IWTW	PNG diversity set I	0.0347935	0.97004	34.065
O517_DA_B00IWTX	PNG diversity set I	0.0334653	0.96641	35.1586
O517_DA_B00IWU1	PNG diversity set I	0.0303749	0.96383	29.7708
O517_DA_B00IWU2	PNG diversity set I	0.030837	0.96413	36.3008
O517_DA_B00IWU3	PNG diversity set I	0.0292779	0.96678	33.1384
O517_DA_B00IWU5	PNG diversity set I	0.0310679	0.96241	25.9
O517_DA_B00IWU7	PNG diversity set I	0.0343981	0.96694	32.2512
O517_DA_B00IWU8	PNG diversity set I	0.0315456	0.9667	36.6579
O517_DA_B00IWU9	PNG diversity set I	0.0342897	0.966	33.4451
O517_DA_B00IWUA	PNG diversity set I	0.030766	0.96606	31.1773
O517_DA_C001KL2	PNG highlander	0.0284885	0.957	14.6135
O517_DA_C001KL3	PNG highlander	0.0285131	0.95262	11.9234
O517_DA_C001KL4	PNG highlander	0.0274168	0.94946	10.1199
O517_DA_C001KL7	PNG highlander	0.0279463	0.9525	12.2415
O517_DA_C001KL9	PNG highlander	0.0280632	0.95383	11.942
O517_DA_C001KLA	PNG highlander	0.0274938	0.95076	11.1493
O517_DA_C001KLC	PNG highlander	0.0278778	0.95306	11.7752
O517_DA_C001KLD	PNG highlander	0.028504	0.95322	12.2615
O517_DA_C001KLE	PNG highlander	0.0280615	0.95052	11.2722
O517_DA_C001KLF	PNG highlander	0.0283704	0.95331	13.0194
O517_DA_C001KLG	PNG highlander	0.0276149	0.95199	11.7173
O517_DA_C001KLH	PNG highlander	0.0283424	0.95276	12.2721
O517_DA_C001KLI	PNG highlander	0.0278608	0.95094	11.8892
O517_DA_C001KLK	PNG highlander	0.0284862	0.95511	14.6299
O517_DA_C001KLL	PNG highlander	0.0272916	0.95048	10.6025
O517_DA_C001KLM	PNG highlander	0.030043	0.95421	13.8427
O517_DA_C001KLN	PNG highlander	0.0269274	0.94693	10.0992
O517_DA_C001KLO	PNG highlander	0.0270068	0.94898	10.3659
O517_DA_C001KLP	PNG highlander	0.0275039	0.95125	11.1541
O517_DA_C001KLQ	PNG highlander	0.0267128	0.94818	9.99089
O517_DA_C001KLR	PNG highlander	0.0291445	0.95632	14.2799
O517_DA_C001KLS	PNG highlander	0.0275023	0.94905	10.7618
O517_DA_C001KLT	PNG highlander	0.0282566	0.9539	13.3108
O517_DA_C001KLU	PNG highlander	0.0284746	0.95445	13.0439
O517_DA_C001KLV	PNG highlander	0.0279139	0.95144	11.1468
O517_DA_C001KLW	PNG highlander	0.0282212	0.95218	11.8099
O517_DA_C001KLX	PNG highlander	0.0285924	0.954	12.9349
O517_DA_C001KLY	PNG highlander	0.0295969	0.95478	13.3257
O517_DA_C001KLZ	PNG highlander	0.0287223	0.95427	11.8535
O517_DA_C001KM0	PNG highlander	0.0260718	0.94248	8.77649
O517_DA_C001KM2	PNG highlander	0.0283651	0.95382	13.4
O517_DA_C001KM4	PNG highlander	0.0283408	0.95557	13.339
O517_DA_C001KM5	PNG highlander	0.0273572	0.94907	10.0895
O517_DA_C001KM6	PNG highlander	0.0288875	0.95681	15.8072
O517_DA_C001KM8	PNG lowlander	0.0286041	0.95284	12.3147
O517_DA_C001KMA	PNG lowlander	0.0300577	0.9559	14.529
O517_DA_C001KMC	PNG lowlander	0.0298591	0.95363	13.245
O517_DA_C001KMD	PNG lowlander	0.0281905	0.94969	10.2208
O517_DA_C001KME	PNG lowlander	0.0298617	0.9553	13.261
O517_DA_C001KMF	PNG lowlander	0.0286675	0.94979	10.7746
O517_DA_C001KMG	PNG lowlander	0.0283538	0.94564	9.85742
O517_DA_C001KMI	PNG lowlander	0.0298533	0.95551	13.7385
O517_DA_C001KMJ	PNG lowlander	0.0300996	0.95683	14.3343
O517_DA_C001KMK	PNG lowlander	0.0273299	0.94421	9.28039
O517_DA_C001KML	PNG lowlander	0.0275625	0.94155	8.85777
O517_DA_C001KMN	PNG lowlander	0.0281618	0.94548	9.65204
O517_DA_C001KMO	PNG lowlander	0.0273768	0.94453	9.43909
O517_DA_C001KMP	PNG lowlander	0.028096	0.94937	10.8994
O517_DA_C001KMR	PNG lowlander	0.02833	0.95301	12.6572
O517_DA_C001KMU	PNG lowlander	0.0277914	0.94615	9.7755
O517_DA_C001KMX	PNG lowlander	0.0269975	0.94267	9.21947
O517_DA_C001KMY	PNG lowlander	0.0288377	0.94929	11.6331
O517_DA_C001KMZ	PNG lowlander	0.0261555	0.9441	9.51154
O517_DA_C001KN0	PNG lowlander	0.0276164	0.9491	11.0911
O517_DA_C001KN2	PNG lowlander	0.0273187	0.94954	10.6258
O517_DA_C001KN3	PNG lowlander	0.0271351	0.95214	11.9315
O517_DA_C001KN4	PNG lowlander	0.0279694	0.94787	10.1795
O517_DA_C001KN6	PNG lowlander	0.0273433	0.94041	8.61152
O517_DA_C001KN7	PNG lowlander	0.0295831	0.95132	12.5107
O517_DA_C001KN8	PNG lowlander	0.0286102	0.95137	11.4243
O517_DA_C001KN9	PNG lowlander	0.0292467	0.95028	10.9297
O517_DA_C001KNA	PNG lowlander	0.0286466	0.95075	11.6921
O517_DA_C001KNB	PNG lowlander	0.0275551	0.94479	9.62907
O517_DA_C001KNC	PNG lowlander	0.0295998	0.9535	13.7829
O517_DA_C001KNE	PNG lowlander	0.0275813	0.94503	9.62975
O517_DA_C001KNG	PNG lowlander	0.027649	0.95249	12.5828
O517_DA_C001KNH	PNG lowlander	0.0278575	0.95091	11.0184
O517_DA_C001KNJ	PNG lowlander	0.0276621	0.94704	10.051
O517_DA_C001KNK	PNG lowlander	0.0282173	0.95016	10.9759
O517_DA_C001KNL	PNG lowlander	0.0274231	0.94572	9.85931
O517_DA_C001KNM	PNG highlander	0.0261755	0.94432	9.3801
O517_DA_C001KNN	PNG highlander	0.0278464	0.95042	11.5501
O517_DA_C001KNO	PNG highlander	0.0271594	0.94932	11.1297
O517_DA_C001KNP	PNG highlander	0.028449	0.95448	13.1862
O517_DA_C001KNS	PNG highlander	0.0201105	0.8593	5.15341
O517_DA_C001KNT	PNG highlander	0.0275252	0.94871	10.4531
O517_DA_C001PIT	PNG highlander	0.0291063	0.9587	17.4707
O517_DA_C001PIU	PNG highlander	0.0291111	0.95573	15.5024
O517_DA_C001PIV	PNG highlander	0.0279978	0.95089	12.6355
O517_DA_C001PIY	PNG lowlander	0.0275976	0.94541	9.77318
O517_DA_C001PJ3	PNG highlander	0.0279795	0.952	11.8661
O517_DA_C001PJ5	PNG highlander	0.0286438	0.95342	13.6974
O517_DA_C001PJ7	PNG highlander	0.0274648	0.95122	11.5362
O517_DA_C002DAC	PNG diversity set I	0.0312254	0.9546	15.7147
O517_DA_C002DAD	PNG diversity set I	0.0306091	0.94893	11.4211
O517_DA_C002DAG	PNG diversity set I	0.0287114	0.95128	13.6065
O517_DA_C002DAI	PNG diversity set I	0.0318353	0.95597	15.5215
O517_DA_C002DAK	PNG diversity set I	0.0293955	0.95701	16.6971
O517_DA_C002DAM	PNG diversity set I	0.034339	0.95755	18.0777
O517_DA_C002DAN	PNG diversity set I	0.0324337	0.96014	19.1333
O517_DA_C002DAO	PNG diversity set I	0.0324394	0.95459	13.8972
O517_DA_C002DAP	PNG diversity set I	0.0289403	0.95519	15.5875
O517_DA_C002DAQ	PNG diversity set I	0.0296229	0.95351	13.07
O517_DA_C002DAR	PNG diversity set I	0.031278	0.95105	12.4292
O517_DA_C002DAS	PNG diversity set I	0.0329586	0.95906	18.1439
O517_DA_C002DAT	PNG diversity set I	0.0332046	0.9567	15.9827
O517_DA_C002DAU	PNG diversity set I	0.029214	0.95989	18.841
O517_DA_C002DAV	PNG lowlander	0.0298178	0.95631	15.8121
O517_DA_C002DAW	PNG diversity set I	0.0340861	0.9588	16.5323
O517_DA_C002DAX	PNG diversity set I	0.0354226	0.95846	17.9414
O517_DA_C002DAZ	PNG diversity set I	0.0317886	0.95421	14.8755
O517_DA_C002DB0	PNG diversity set I	0.0329875	0.95941	18.5282
O517_DA_C002DB2	PNG diversity set I	0.0343858	0.95988	19.1202
O517_DA_C002DB6	PNG diversity set I	0.0321775	0.95622	16.4922
O517_DA_C002DB7	PNG diversity set I	0.0319344	0.95557	16.4724
O517_DA_C002DB8	PNG diversity set I	0.0319731	0.95261	13.5642
O517_DA_C002DB9	PNG diversity set I	0.0344074	0.96093	19.4511
O517_DA_C002DBA	PNG diversity set I	0.0297137	0.95642	15.8522
O517_DA_C002DBB	PNG diversity set I	0.0298911	0.94848	10.7158
O517_DA_C002DBC	PNG diversity set I	0.0299884	0.96067	21.8035
O517_DA_C002DBD	PNG diversity set I	0.0264541	0.94156	9.04975
O517_DA_C002DBE	PNG diversity set I	0.0329547	0.95664	15.5464
O517_DA_C002DBF	PNG diversity set I	0.0299814	0.9604	19.2337
O517_DA_C002DBH	PNG diversity set I	0.0330399	0.95544	13.9514
O517_DA_C002DBI	PNG diversity set I	0.0340117	0.95896	18.555
O517_DA_C002DBK	PNG highlander	0.0281498	0.95166	12.2208
O517_DA_C002DBL	PNG highlander	0.0293071	0.95621	15.4572
O517_DA_C002DBM	PNG highlander	0.0287295	0.95671	15.6104
O517_DA_C002DBN	PNG highlander	0.0287667	0.95356	14.9186
O517_DA_C002DBP	PNG highlander	0.028849	0.9567	15.7359
O517_DA_C002DBQ	PNG highlander	0.0287766	0.95382	14.9609
O517_DA_C002DBS	PNG highlander	0.0292604	0.95624	16.6758
O517_DA_C002DBT	PNG diversity set I	0.031465	0.94928	11.0538
O517_DA_C002DBV	PNG diversity set I	0.0292059	0.95204	13.4107
O517_DA_C002DBW	PNG highlander	0.0278925	0.94911	11.7178
O517_DA_C002DBX	PNG highlander	0.0282365	0.95292	12.6471
O517_DA_C002DBY	PNG diversity set I	0.0276436	0.95059	11.6947
O517_DA_C002DBZ	PNG diversity set I	0.0291126	0.9511	12.3284
O517_DA_C002DC0	PNG diversity set I	0.0289468	0.95485	15.2908
O517_DA_C002DC1	PNG diversity set I	0.032905	0.95468	14.1137
O517_DA_C002DC2	PNG diversity set I	0.0312865	0.94703	10.965
O517_DA_C002DC3	PNG diversity set I	0.0312973	0.95432	14.9518
O517_DA_C002DC4	PNG diversity set I	0.0269626	0.94495	9.86111
O517_DA_C002DC5	PNG diversity set I	0.0299667	0.95329	13.7263
O517_DA_C002DC6	PNG diversity set I	0.0284669	0.94992	11.6493
O517_DA_C002DC7	PNG diversity set I	0.0287499	0.94916	11.7213
O517_DA_C002DC8	PNG diversity set I	0.0294587	0.94967	11.6456
O517_DA_C002DC9	PNG diversity set I	0.0272744	0.94634	10.2845
O517_DA_C002DCA	PNG diversity set I	0.0344855	0.95415	14.0162
O517_DA_C002DCB	PNG diversity set I	0.0323114	0.95231	12.7222
O517_DA_C002DCC	PNG highlander	0.026996	0.94763	10.5678
O517_DA_C002DCE	PNG diversity set I	0.0322099	0.95214	12.82
O517_DA_C002DCF	PNG diversity set I	0.0288556	0.95591	14.9332
O517_DA_C002DCH	PNG diversity set I	0.0310649	0.9473	11.0185
O517_DA_C002DCI	PNG diversity set I	0.0292397	0.95579	15.1796
O517_DA_C002DCM	PNG diversity set I	0.0289477	0.95295	13.11
O517_DA_C002DCN	PNG diversity set I	0.0334026	0.95633	16.0932
O517_DA_C002DCO	PNG diversity set I	0.0279252	0.94846	11.026
O517_DA_C002DCQ	PNG diversity set I	0.0301906	0.95497	14.968
O517_DA_C002DCR	PNG diversity set I	0.0292667	0.95319	14.5434
O517_DA_C002DCS	PNG diversity set I	0.028908	0.95284	13.864
O517_DA_C002DCV	PNG diversity set I	0.0277726	0.94668	10.7394
O517_DA_C002DCW	PNG highlander	0.0293088	0.9556	15.431
O517_DA_C002DCX	PNG highlander	0.0279988	0.95021	11.9188
O517_DA_C002DCY	PNG diversity set I	0.0312855	0.95332	13.0664
O517_DA_C002DCZ	PNG highlander	0.0274097	0.94914	11.4336
O517_DA_C002DD1	PNG diversity set I	0.0277783	0.95001	13.3705
O517_DA_C002DD2	PNG diversity set I	0.0333789	0.95645	15.8915
O517_DA_C002DD4	PNG highlander	0.0266166	0.93828	8.9001
O517_DA_C002DD6	PNG diversity set I	0.0274958	0.95237	12.1993
O517_DA_C002DDE	PNG diversity set I	0.0352378	0.95242	13.1067
O517_DA_C002DDF	PNG diversity set I	0.0326721	0.95577	15.0984

## Sheet: Sup_Data_3
Supplementary Data 3: Quality metrics for all the sequences included in the variant calling
sample	Dataset	pop	nRefHom	nNonRefHom	nHets	nIndels	average depth	nSNPs	rTiTv	rHetHom	rHet_NonRefHom
O517_DA_B00IWUA	Brucato et al., 2021	PNG diversity set1	70438200	1677051	1754322	811984	30.4864	67459964	2.0532	0.0243266	1.04608
O517_DA_B00IWU9	Brucato et al., 2021	PNG diversity set1	70288072	1563345	1985305	835193	31.8955	67458082	2.05487	0.0276307	1.26991
O517_DA_B00IWU8	Brucato et al., 2021	PNG diversity set1	70400462	1671144	1791669	820730	33.2	67466212	2.05205	0.0248596	1.07212
O517_DA_B00IWU5	Brucato et al., 2021	PNG diversity set1	70337407	1650629	1822261	792227	25.8455	67369723	2.05361	0.0253134	1.10398
O517_DA_B00IWU3	Brucato et al., 2021	PNG diversity set1	70467463	1736805	1665866	802896	32.7591	67447720	2.0493	0.0230716	0.959155
O517_DA_B00IWU2	Brucato et al., 2021	PNG diversity set1	70417197	1692296	1758921	813745	34.1864	67460261	2.05075	0.0243924	1.03937
O517_DA_B00IWU1	Brucato et al., 2021	PNG diversity set1	70404351	1700054	1737015	803442	29.3455	67420441	2.04642	0.0240903	1.02174
O517_DA_B00IWTX	Brucato et al., 2021	PNG diversity set1	70312371	1594526	1937153	828857	33.7273	67453974	2.05131	0.0269397	1.21488
O517_DA_B00IWTW	Brucato et al., 2021	PNG diversity set1	70277572	1523891	2032485	831341	33.3136	67445954	2.05322	0.028307	1.33375
O517_DA_B00IWTU	Brucato et al., 2021	PNG diversity set1	70427187	1707313	1729293	809871	32.2273	67451268	2.04956	0.0239732	1.01287
O517_DA_B00IWTT	Brucato et al., 2021	PNG diversity set1	70319244	1579611	1939084	818649	27.2136	67435285	2.0541	0.0269696	1.22757
O517_DA_B00IWTR	Brucato et al., 2021	PNG diversity set1	70466369	1742573	1657221	802362	33.4773	67442698	2.0492	0.0229504	0.95102
O517_DA_B00IWTQ	Brucato et al., 2021	PNG diversity set1	70434521	1697091	1732018	799020	28.8364	67433483	2.05365	0.0240119	1.02058
O517_DA_B00IWTN	Brucato et al., 2021	PNG diversity set1	70431399	1686420	1756271	813896	35.1682	67466211	2.04518	0.0243528	1.04142
O517_DA_B00IEWV	Brucato et al., 2021	PNG diversity set1	70402227	1691124	1756824	798028	28.6591	67419461	2.05347	0.0243687	1.03885
O517_DA_B00IEWR	Brucato et al., 2021	PNG diversity set1	70411291	1687277	1771576	817832	33.9227	67469929	2.05401	0.0245716	1.04996
O517_DA_B00IEWP	Brucato et al., 2021	PNG diversity set1	70257189	1486698	2094303	835525	32.1818	67455509	2.0518	0.0291914	1.40869
O517_DA_B00IEWM	Brucato et al., 2021	PNG diversity set1	70316499	1600622	1924683	822884	31.0773	67444519	2.04749	0.0267625	1.20246
O517_DA_B00IEWJ	Brucato et al., 2021	PNG diversity set1	70414644	1707865	1731066	802450	28.1318	67431583	2.05118	0.0240017	1.01358
O517_DA_B00IEWH	Brucato et al., 2021	PNG diversity set1	70448175	1726500	1694940	808627	33.4409	67456506	2.05107	0.0234839	0.98172
O517_DA_B00IEWG	Brucato et al., 2021	PNG diversity set1	70384527	1697619	1766590	807145	30.2455	67433115	2.05184	0.024508	1.04063
O517_DA_B00IEWD	Brucato et al., 2021	PNG diversity set1	70406279	1699832	1732019	811407	33.4682	67431179	2.05254	0.0240204	1.01894
O517_DA_B00IEWA	Brucato et al., 2021	PNG diversity set1	70422543	1714886	1724134	807863	32.6091	67443611	2.04902	0.0239007	1.00539
O517_DA_B00IEW9	Brucato et al., 2021	PNG diversity set1	70430556	1707159	1723434	801931	27.7	67437204	2.0522	0.0238909	1.00953
O517_DA_B00IEW8	Brucato et al., 2021	PNG diversity set1	70285429	1565748	1990298	838911	31.4909	67467000	2.05328	0.0277003	1.27115
O517_DA_B00IEW5	Brucato et al., 2021	PNG diversity set1	70280703	1547578	1999673	831519	33.5909	67442915	2.04859	0.0278396	1.29213
O517_DA_B00IEW3	Brucato et al., 2021	PNG diversity set1	70298136	1559445	1978094	831475	36.6818	67449670	2.05035	0.027528	1.26846
O517_DA_B00IEW1	Brucato et al., 2021	PNG diversity set1	70301312	1553908	1988252	830378	32.7773	67456779	2.04757	0.0276703	1.27952
O517_DA_B00IEW0	Brucato et al., 2021	PNG diversity set1	70348792	1641557	1853697	821822	33.05	67446858	2.0522	0.0257492	1.12923
O517_DA_B00IEVW	Brucato et al., 2021	PNG diversity set1	70390045	1689783	1773124	814985	34.8864	67448264	2.0455	0.0245994	1.04932
O517_DA_B00IEVR	Brucato et al., 2021	PNG diversity set1	70236824	1520389	2073505	829638	31.3955	67438404	2.05784	0.0288961	1.3638
O517_DA_B00IEVQ	Brucato et al., 2021	PNG diversity set1	70415809	1692935	1744324	805279	28.8773	67434506	2.05095	0.0241902	1.03035
O517_DA_B00IEVO	Brucato et al., 2021	PNG diversity set1	70413951	1707033	1728221	809310	30.4636	67434559	2.04931	0.0239628	1.01241
O517_DA_B00IEVN	Brucato et al., 2021	PNG diversity set1	70201942	1450050	2178234	844749	33.0545	67461532	2.05097	0.0304002	1.50218
O517_DA_B00IEVM	Brucato et al., 2021	PNG diversity set1	70421221	1706765	1726179	804971	31.4864	67435488	2.04793	0.0239322	1.01137
O517_DA_B00IEVL	Brucato et al., 2021	PNG diversity set1	70354388	1655174	1837513	823407	35.7091	67452130	2.04855	0.0255176	1.11016
O517_DA_B00IEVK	Brucato et al., 2021	PNG diversity set1	70428100	1688959	1747475	812197	31.3136	67454378	2.04919	0.0242311	1.03465
O517_DA_B00IEVJ	Brucato et al., 2021	PNG diversity set1	70428944	1697031	1741459	813254	34.2409	67459375	2.04727	0.0241447	1.02618
O517_DA_B00IEVI	Brucato et al., 2021	PNG diversity set1	70456322	1727649	1673788	794117	30.9	67422643	2.05531	0.0231878	0.968824
O517_DA_B00IEVH	Brucato et al., 2021	PNG diversity set1	70343552	1549809	1954245	815925	31.2591	67441919	2.05002	0.0271826	1.26096
O517_DA_B00IEVG	Brucato et al., 2021	PNG diversity set1	70291715	1515958	2028980	830505	31.7455	67451081	2.04898	0.0282558	1.33841
O517_DA_B00IEVF	Brucato et al., 2021	PNG diversity set1	70360651	1555791	1934725	819328	32.5545	67449969	2.04909	0.0269024	1.24356
O517_DA_B00IEVE	Brucato et al., 2021	PNG diversity set1	70350151	1597313	1901311	819788	30.2318	67448185	2.05036	0.0264264	1.19032
O517_DA_B00IEVD	Brucato et al., 2021	PNG diversity set1	70265447	1548442	2012884	831707	31.0682	67440587	2.05199	0.0280292	1.29994
O517_DA_B00IEVB	Brucato et al., 2021	PNG diversity set1	70346454	1575540	1937471	825072	32.2818	67466550	2.04673	0.0269385	1.22972
O517_DA_B00IEVA	Brucato et al., 2021	PNG diversity set1	70369751	1629916	1861493	821991	34.0818	67464024	2.04718	0.0258542	1.14208
O517_DA_B00IEV9	Brucato et al., 2021	PNG diversity set1	70359275	1631666	1854731	813557	32.1364	67435434	2.05051	0.0257634	1.13671
O517_DA_B00IEV8	Brucato et al., 2021	PNG diversity set1	70364191	1619215	1870773	817849	32.2545	67450781	2.05348	0.0259889	1.15536
170109_FR07920004	Brucato et al., 2021	PNG diversity set1	70091338	1553989	2009112	997769	34.9636	67463059	2.05429	0.0280425	1.29287
170109_FR07920003	Brucato et al., 2021	PNG diversity set1	70254066	1712163	1697701	963270	27.4591	67424006	2.05653	0.0235902	0.991553
170109_FR07920002	Brucato et al., 2021	PNG diversity set1	70085289	1530116	2030674	982210	30.9182	67430307	2.05756	0.0283553	1.32714
170109_FR07920001	Brucato et al., 2021	PNG diversity set1	70103360	1557490	1984072	980249	32.6909	67427718	2.05075	0.027687	1.27389
170109_FR07920000	Brucato et al., 2021	PNG diversity set1	70245716	1702606	1727365	942520	27.9455	67406816	2.05539	0.0240084	1.01454
170109_FR07919999	Brucato et al., 2021	PNG diversity set1	70234947	1701355	1746203	958022	33.3091	67439142	2.05276	0.0242743	1.02636
170109_FR07919998	Brucato et al., 2021	PNG diversity set1	70205296	1700444	1759586	966095	32.4409	67431087	2.04863	0.0244707	1.03478
170109_FR07919997	Brucato et al., 2021	PNG diversity set1	70218081	1694556	1745531	956533	27.0636	67408407	2.0531	0.0242729	1.03008
O517_DA_C001KNK	This publication	Daru	70289822	1680024	1698503	727202	10.6455	67137166	2.0598	0.0236002	1.011
O517_DA_C001KNJ	This publication	Daru	70275309	1676150	1672121	708720	9.65909	67068056	2.06287	0.0232396	0.997596
O517_DA_C001KNH	This publication	Daru	70353770	1700177	1666434	727323	10.7318	67192209	2.06033	0.0231276	0.980153
O517_DA_C001KNG	This publication	Daru	70390750	1733393	1643922	738362	12.3409	67254809	2.05694	0.0227929	0.948384
O517_DA_C001KNE	This publication	Daru	70226778	1679647	1670289	709766	9.49091	67020300	2.0588	0.0232286	0.994429
O517_DA_C001KNC	This publication	Daru	70333238	1679444	1759980	762310	13.8227	67291386	2.0593	0.0244399	1.04795
O517_DA_C001KNB	This publication	Daru	70226150	1671026	1677116	700864	9.40455	67008131	2.06045	0.0233266	1.00364
O517_DA_C001KNA	This publication	Daru	70337547	1676867	1728631	734946	11.45	67223985	2.05932	0.024004	1.03087
O517_DA_C001KN9	This publication	Daru	70283256	1657385	1762486	732745	10.7364	67179761	2.05697	0.0244992	1.06341
O517_DA_C001KN8	This publication	Daru	70338614	1675309	1722511	733169	11.1909	67216559	2.06099	0.0239191	1.02818
O517_DA_C001KN7	This publication	Daru	70343623	1655299	1771964	748511	12.5	67268921	2.05567	0.024611	1.07048
O517_DA_C001KN6	This publication	Daru	70025532	1656555	1664176	681267	8.40909	66753085	2.06056	0.0232161	1.0046
O517_DA_C001KN3	This publication	Daru	70403906	1741920	1613995	735111	11.9273	67241597	2.05823	0.0223713	0.926561
O517_DA_C001KN2	This publication	Daru	70324326	1706552	1647407	721198	10.4455	67140017	2.05877	0.0228708	0.965342
O517_DA_C001KN0	This publication	Daru	70364558	1700435	1665378	718902	10.7773	67189448	2.06019	0.0231094	0.979384
O517_DA_C001KMZ	This publication	Daru	70260102	1725846	1578027	693851	9.32727	66986899	2.06124	0.0219213	0.91435
O517_DA_C001KMY	This publication	Daru	70329942	1666878	1736376	735261	11.5636	67214267	2.06068	0.0241174	1.04169
O517_DA_C001KMX	This publication	Daru	70161903	1688640	1639349	690469	9.03636	66908549	2.06005	0.0228161	0.97081
O517_DA_C001KMU	This publication	Daru	70248195	1670924	1687773	715404	9.67273	67057523	2.06004	0.0234677	1.01008
O517_DA_C001KMR	This publication	Daru	70405652	1701676	1690374	742135	12.5818	67289699	2.05839	0.0234425	0.993358
O517_DA_C001KMP	This publication	Daru	70326155	1684799	1690308	727789	10.7	67170468	2.06068	0.0234729	1.00327
O517_DA_C001KMO	This publication	Daru	70199274	1675646	1663142	702187	9.09545	66971706	2.05682	0.0231394	0.992538
O517_DA_C001KMN	This publication	Daru	70168321	1673032	1690628	730529	9.42727	67005990	2.05491	0.0235328	1.01052
O517_DA_C001KML	This publication	Daru	70043210	1676876	1658958	711147	8.45	66826607	2.05815	0.023131	0.989315
O517_DA_C001KMK	This publication	Daru	70217713	1678802	1645727	712145	8.82727	66992253	2.05791	0.0228902	0.980298
O517_DA_C001KMJ	This publication	Daru	70378916	1666696	1770286	774799	14.0636	67354036	2.05404	0.0245717	1.06215
O517_DA_C001KMI	This publication	Daru	70370056	1669529	1761548	771699	13.6227	67334495	2.05081	0.0244525	1.05512
O517_DA_C001KMG	This publication	Daru	70242575	1672675	1710788	723282	9.61364	67088429	2.05857	0.0237889	1.02279
O517_DA_C001KMF	This publication	Daru	70316599	1671261	1715329	739324	10.5864	67188465	2.05835	0.023828	1.02637
O517_DA_C001KME	This publication	Daru	70350070	1677130	1762855	769184	13.0727	67320024	2.05582	0.0244749	1.05111
O517_DA_C001KMD	This publication	Daru	70283106	1678640	1694068	726445	9.88182	67125062	2.05726	0.0235412	1.00919
O517_DA_C001KMC	This publication	Daru	70359832	1666490	1768964	766258	12.9182	67321347	2.05786	0.02456	1.06149
O517_DA_C001KMA	This publication	Daru	70362636	1668015	1779065	776645	14.3364	67349888	2.0569	0.0246987	1.06658
O517_DA_C001KM8	This publication	Daru	70384390	1701334	1693133	753875	12.2182	67286206	2.05667	0.0234878	0.99518
O517_DA_C001PJ7	This publication	Mt Wilhelm	70382244	1713612	1645118	733749	11.3136	67219732	2.05941	0.0228185	0.960029
O517_DA_C001PIV	This publication	Mt Wilhelm	70323319	1719323	1653726	744293	12.3409	67187333	2.05076	0.0229548	0.961847
O517_DA_C001PIU	This publication	Mt Wilhelm	70352995	1703303	1703323	768570	15.4	67286438	2.04996	0.0236388	1.00001
O517_DA_C001PIT	This publication	Mt Wilhelm	70282929	1702036	1686520	772165	17.7682	67204078	2.04827	0.0234288	0.990884
O517_DA_C001KNT	This publication	Mt Wilhelm	70303893	1700534	1651953	722457	10.2136	67117994	2.05946	0.0229424	0.971432
O517_DA_C001KNP	This publication	Mt Wilhelm	70417443	1701495	1687955	748376	12.9136	67307477	2.06008	0.0234052	0.992042
O517_DA_C001KNN	This publication	Mt Wilhelm	70374230	1707406	1664411	733190	11.4864	67223933	2.06215	0.0230906	0.974819
O517_DA_C001KNM	This publication	Mt Wilhelm	70231366	1719694	1585706	689424	9.09545	66953007	2.05784	0.0220387	0.922086
O517_DA_C001KM6	This publication	Mt Wilhelm	70427290	1714023	1687137	775998	15.7909	67368943	2.05293	0.0233866	0.984314
O517_DA_C001KM5	This publication	Mt Wilhelm	70307396	1695438	1643287	714864	9.75455	67100842	2.05859	0.0228225	0.96924
O517_DA_C001KM4	This publication	Mt Wilhelm	70425511	1712425	1671418	759959	13.1773	67325535	2.05655	0.0231698	0.976053
O517_DA_C001KM0	This publication	Mt Wilhelm	70165631	1707251	1568029	691908	8.41818	66863020	2.06001	0.0218167	0.918453
O517_DA_C001KLZ	This publication	Mt Wilhelm	70375932	1681414	1700778	752029	11.6227	67261955	2.05551	0.0236031	1.01152
O517_DA_C001KLY	This publication	Mt Wilhelm	70378660	1665715	1750137	763691	13.1318	67315108	2.05276	0.0242925	1.05068
O517_DA_C001KLX	This publication	Mt Wilhelm	70411591	1702872	1681759	763075	12.8318	67315379	2.05447	0.0233207	0.987602
O517_DA_C001KLW	This publication	Mt Wilhelm	70378813	1705424	1672861	750054	11.6	67260025	2.05684	0.023207	0.980906
O517_DA_C001KLV	This publication	Mt Wilhelm	70364809	1712169	1654579	744065	10.8455	67225592	2.05763	0.0229557	0.966364
O517_DA_C001KLU	This publication	Mt Wilhelm	70400522	1718169	1677499	757751	12.9727	67310546	2.04998	0.0232603	0.976329
O517_DA_C001KLT	This publication	Mt Wilhelm	70420119	1723811	1662968	756966	13.3	67321344	2.05344	0.0230507	0.964704
O517_DA_C001KLS	This publication	Mt Wilhelm	70386104	1697832	1636459	726633	10.6136	67192730	2.0554	0.0227021	0.963852
O517_DA_C001KLR	This publication	Mt Wilhelm	70403598	1690595	1714518	767294	14.2182	67334966	2.05334	0.0237816	1.01415
O517_DA_C001KLQ	This publication	Mt Wilhelm	70319988	1719597	1603732	709312	9.72727	67090109	2.05637	0.0222618	0.932621
O517_DA_C001KLP	This publication	Mt Wilhelm	70375889	1708021	1642703	728347	10.9409	67200134	2.05664	0.0227888	0.961758
O517_DA_C001KLO	This publication	Mt Wilhelm	70324841	1718038	1612521	720691	10.0136	67115530	2.0582	0.0223828	0.938583
O517_DA_C001KLN	This publication	Mt Wilhelm	70284825	1719753	1613601	713916	9.69091	67069412	2.05708	0.0224097	0.938275
O517_DA_C001KLM	This publication	Mt Wilhelm	70358531	1657251	1780248	767779	13.7136	67323943	2.05679	0.0247202	1.07422
O517_DA_C001KLL	This publication	Mt Wilhelm	70363154	1706896	1633499	725251	10.2318	67171592	2.05653	0.0226654	0.957
O517_DA_C001KLK	This publication	Mt Wilhelm	70439914	1717850	1664905	766664	14.4545	67348952	2.05422	0.0230731	0.969179
O517_DA_C001KLI	This publication	Mt Wilhelm	70394744	1711105	1655372	743450	11.5818	67255797	2.055	0.0229575	0.967429
O517_DA_C001KLH	This publication	Mt Wilhelm	70393248	1704339	1678443	748224	11.95	67278144	2.05788	0.0232802	0.984806
O517_DA_C001KLG	This publication	Mt Wilhelm	70419870	1707517	1639637	737954	11.4045	67253142	2.05559	0.0227325	0.960246
O517_DA_C001KLF	This publication	Mt Wilhelm	70411179	1707871	1675376	755631	12.7182	67305504	2.05556	0.0232307	0.980973
O517_DA_C001KLE	This publication	Mt Wilhelm	70357410	1692731	1679220	734772	11	67212225	2.05505	0.0233063	0.992018
O517_DA_C001KLD	This publication	Mt Wilhelm	70394518	1702326	1685253	747878	12.0955	67281529	2.05689	0.0233749	0.989971
O517_DA_C001KLC	This publication	Mt Wilhelm	70374029	1719702	1662191	745615	11.6136	67252570	2.0556	0.023056	0.966558
O517_DA_C001KLA	This publication	Mt Wilhelm	70389838	1715588	1633417	737564	11.0091	67225077	2.0568	0.0226532	0.952103
O517_DA_C001KL9	This publication	Mt Wilhelm	70385511	1713127	1661572	742334	11.7	67254400	2.05172	0.0230458	0.969906
O517_DA_C001KL7	This publication	Mt Wilhelm	70402301	1712622	1654166	747289	12.0636	67269368	2.05371	0.0229379	0.965868
O517_DA_C001KL4	This publication	Mt Wilhelm	70282693	1708491	1634619	723651	9.94091	67091959	2.05942	0.0227058	0.956762
O517_DA_C001KL3	This publication	Mt Wilhelm	70374621	1698476	1692085	745243	11.8091	67261626	2.05344	0.0234773	0.996237
O517_DA_C001KL2	This publication	Mt Wilhelm	70436799	1715075	1671266	768797	14.5182	67352110	2.05083	0.0231632	0.974457
HGDP01027	Bergström et al., 2020	PNG diversity set2	70316732	1619615	1893320	824938	34.7545	67438610	2.0498	0.0263194	1.16899
HGDP00788	Bergström et al., 2020	PNG diversity set2	69842727	1627854	1862780	827392	30.4636	66905714	2.05416	0.0260636	1.14432
HGDP00787	Bergström et al., 2020	PNG diversity set2	70318967	1628052	1855429	819428	34.0727	67404157	2.05291	0.0257888	1.13966
HGDP00664	Bergström et al., 2020	PNG diversity set2	70305780	1606976	1901914	819563	31.8182	67417193	2.05156	0.0264475	1.18354
HGDP00663	Bergström et al., 2020	PNG diversity set2	70312509	1622645	1875731	815915	30.9955	67408129	2.05422	0.0260753	1.15597
HGDP00662	Bergström et al., 2020	PNG diversity set2	69813550	1613539	1873502	826963	31.6682	66874880	2.05534	0.0262296	1.16111
HGDP00661	Bergström et al., 2020	PNG diversity set2	70331183	1620748	1879286	822838	35.7	67436774	2.05045	0.0261186	1.15952
HGDP00655	Bergström et al., 2020	PNG diversity set2	69791679	1612448	1866988	817940	31.4591	66834082	2.05144	0.0261468	1.15786
HGDP00544	Bergström et al., 2020	PNG diversity set2	69852499	1597883	1894286	756142	29.0045	66833362	2.05264	0.0265119	1.1855
HGDP00542	Bergström et al., 2020	PNG diversity set2	70383806	1716529	1718678	817210	50.6091	67420949	2.04717	0.0238373	1.00125
ERR1395600	Mallick et al., 2016	Australia	70143138	1638308	1858018	740899	32.5273	67125706	2.06099	0.0258844	1.13411
ERR1395601	Mallick et al., 2016	Australia	70038816	1634954	1855693	742119	32.4455	67019367	2.05555	0.0258908	1.13501
MTW007	Jacobs et al., 2019	West ISEA	70165822	1569739	1858871	965410	31.6773	67358229	2.05432	0.0259128	1.18419
MTW020	Jacobs et al., 2019	West ISEA	70145135	1568980	1868339	967217	32.6318	67349061	2.05124	0.0260526	1.1908
MTW024	Jacobs et al., 2019	West ISEA	70134883	1575822	1870312	973477	30.9364	67353199	2.05058	0.0260813	1.18688
MTW030	Jacobs et al., 2019	West ISEA	70126913	1587622	1858701	966050	28.9909	67334229	2.05282	0.0259181	1.17075
MTW057	Jacobs et al., 2019	West ISEA	70121778	1566366	1887392	983432	31.7545	67361444	2.05201	0.0263278	1.20495
MTW058	Jacobs et al., 2019	West ISEA	70154366	1582317	1839473	959272	29.5409	67330077	2.0534	0.025642	1.16252
MTW062	Jacobs et al., 2019	West ISEA	70165061	1574839	1849050	950595	27.8364	67331675	2.0545	0.0257744	1.17412
MTW066	Jacobs et al., 2019	West ISEA	70165013	1563858	1896616	975868	34.8136	67409845	2.05134	0.0264415	1.21278
MTW071	Jacobs et al., 2019	West ISEA	70184228	1575959	1850159	983908	31.5727	67399226	2.05195	0.0257825	1.17399
MTW078	Jacobs et al., 2019	West ISEA	70211904	1553832	1889189	957823	26.6727	67411448	2.05395	0.0263244	1.21583
NIAS01	Jacobs et al., 2019	West ISEA	70134537	1550569	1914963	986702	32.8136	67394487	2.05348	0.0267135	1.23501
NIAS02	Jacobs et al., 2019	West ISEA	70149295	1528379	1933741	997904	34.8591	67423014	2.0562	0.0269783	1.26522
NIAS03	Jacobs et al., 2019	West ISEA	70172865	1558977	1877318	997359	33.9773	67417685	2.04993	0.0261713	1.2042
NIAS04	Jacobs et al., 2019	West ISEA	70164927	1552554	1879442	992176	31.6273	67394693	2.05501	0.0262062	1.21055
NIAS08	Jacobs et al., 2019	West ISEA	70134004	1529562	1932273	1003803	33.6136	67411159	2.05271	0.0269631	1.26329
NIAS10	Jacobs et al., 2019	West ISEA	70153796	1524709	1933378	996520	32.8409	67418458	2.05373	0.0269729	1.26803
NIAS12	Jacobs et al., 2019	West ISEA	70132158	1548683	1915844	1000084	32.7136	67407419	2.05324	0.0267274	1.23708
NIAS13	Jacobs et al., 2019	West ISEA	70133872	1541054	1913896	983441	31.15	67375547	2.05637	0.0267024	1.24194
NIAS15	Jacobs et al., 2019	West ISEA	70019728	1549315	1888175	962405	30.7364	67216766	2.05426	0.0263826	1.21872
NIAS16	Jacobs et al., 2019	West ISEA	70111794	1534866	1913826	969989	32.6227	67331718	2.0531	0.026712	1.2469
NIAS17	Jacobs et al., 2019	West ISEA	69776246	1539591	1876469	966907	28.8227	66953899	2.05841	0.0263121	1.21881
NIAS21	Jacobs et al., 2019	West ISEA	70112368	1539672	1925336	998674	33.5136	67384245	2.05358	0.0268706	1.25048
NIAS26	Jacobs et al., 2019	West ISEA	70150037	1551471	1866577	981102	30.3864	67349606	2.05393	0.0260326	1.2031
NIAS33	Jacobs et al., 2019	West ISEA	70174140	1552074	1872017	979085	31.2455	67377615	2.05559	0.0260995	1.20614
NIAS38	Jacobs et al., 2019	West ISEA	70075703	1554530	1872230	969820	32.1591	67273493	2.05668	0.0261374	1.20437
BNA01	Jacobs et al., 2019	East ISEA	70040433	1528431	2012322	1001326	30.5136	67393080	2.05488	0.0281173	1.31659
BNA03-F	Jacobs et al., 2019	East ISEA	70061240	1496127	2037675	998046	31.0227	67402942	2.05259	0.0284761	1.36197
BNA05	Jacobs et al., 2019	East ISEA	70069033	1478246	2074132	972205	32.3	67401640	2.05327	0.0289897	1.4031
BNA12-F	Jacobs et al., 2019	East ISEA	70027008	1488099	2065331	997254	28.5364	67383180	2.05511	0.0288796	1.3879
BNA14-F	Jacobs et al., 2019	East ISEA	70119985	1558996	1934512	999921	34.7091	67426353	2.05244	0.0269886	1.24087
BNA21-F	Jacobs et al., 2019	East ISEA	70008933	1495231	2058592	999020	30.4227	67370058	2.05295	0.0287898	1.37677
BNA22-F	Jacobs et al., 2019	East ISEA	70047639	1492539	2089735	999752	34.5318	67445052	2.05281	0.0292106	1.40012
BNA25-F	Jacobs et al., 2019	East ISEA	70034224	1505821	2047331	1005753	30.65	67404947	2.05205	0.028618	1.35961
BNA26-F	Jacobs et al., 2019	East ISEA	70026983	1486778	2086195	1009141	31.9773	67421595	2.05399	0.0291719	1.40317
BNA29-F	Jacobs et al., 2019	East ISEA	70065538	1497424	2066992	995918	34.4682	67439981	2.05383	0.0288835	1.38037
BNA32-F	Jacobs et al., 2019	East ISEA	70103429	1521782	2011278	985102	31.2727	67428442	2.05216	0.0280806	1.32166
BNA40-F	Jacobs et al., 2019	East ISEA	69953691	1477370	2083519	993943	34.4727	67318308	2.05582	0.0291682	1.41029
BRE05	Jacobs et al., 2019	East ISEA	70069562	1487674	2063145	979225	29.7045	67400837	2.05348	0.0288321	1.38683
BRE06	Jacobs et al., 2019	East ISEA	70065352	1474176	2082056	976451	28.6909	67396539	2.05201	0.0291036	1.41235
BRE10	Jacobs et al., 2019	East ISEA	70070935	1471924	2076249	979339	30.8455	67402228	2.05372	0.0290211	1.41057
CBL002	Jacobs et al., 2019	East ISEA	70011825	1471161	2099916	971501	28.3955	67355416	2.05113	0.0293764	1.42739
CBL006	Jacobs et al., 2019	East ISEA	70048202	1478497	2084044	973387	28.7909	67383569	2.0529	0.0291366	1.40957
CBL010	Jacobs et al., 2019	East ISEA	69995041	1485282	2092722	1007780	34.4273	67396455	2.05327	0.0292769	1.40897
CBL018	Jacobs et al., 2019	East ISEA	70092348	1515947	1974215	1000338	32.8955	67395122	2.05372	0.0275696	1.3023
CBL019	Jacobs et al., 2019	East ISEA	70054135	1499694	2027874	1012644	34.0636	67411194	2.05544	0.0283405	1.35219
CBL022	Jacobs et al., 2019	East ISEA	70060265	1473083	2089960	998647	29.1	67433437	2.05439	0.0292166	1.41877
CBL025	Jacobs et al., 2019	East ISEA	70080407	1477909	2076559	998571	34.4273	67447017	2.0567	0.0290191	1.40507
CBL027	Jacobs et al., 2019	East ISEA	70011862	1471904	2094452	1015069	34.2273	67411630	2.05498	0.0292997	1.42295
CBL054	Jacobs et al., 2019	East ISEA	70025544	1474333	2071745	990694	27.6318	67367656	2.05625	0.0289755	1.40521
CBL33	Jacobs et al., 2019	East ISEA	70060211	1477948	2076803	982969	29.4636	67402726	2.05451	0.0290307	1.40519
CBL49	Jacobs et al., 2019	East ISEA	70036922	1464621	2107953	982682	27.1682	67396844	2.05367	0.0294812	1.43925
CBL55	Jacobs et al., 2019	East ISEA	70062443	1488017	2053035	975556	27.0273	67377301	2.05346	0.0286935	1.37971
RAM003	Jacobs et al., 2019	East ISEA	70074303	1491233	2026892	980861	29.7	67373535	2.05457	0.0283222	1.35921
RAM005	Jacobs et al., 2019	East ISEA	70019066	1471867	2043839	872455	15.1773	67168157	2.06021	0.0285888	1.3886
RAM008	Jacobs et al., 2019	East ISEA	70060887	1490128	2048920	958684	26.0409	67351053	2.05494	0.0286358	1.375
RAM022	Jacobs et al., 2019	East ISEA	70000311	1464612	2097036	989738	33.6409	67357858	2.05272	0.0293436	1.4318
RAM024	Jacobs et al., 2019	East ISEA	70026784	1493999	2060780	978416	29.9455	67360619	2.05757	0.0288137	1.37937
RAM025	Jacobs et al., 2019	East ISEA	70017233	1467136	2087226	987028	32.2727	67364028	2.05589	0.0291984	1.42265
RAM027-F	Jacobs et al., 2019	East ISEA	70066002	1483717	2051547	961615	27.65	67358644	2.0531	0.028673	1.38271
RAM034-F	Jacobs et al., 2019	East ISEA	70028419	1477106	2090403	989999	30.75	67391227	2.05288	0.0292341	1.4152
RAM035-F	Jacobs et al., 2019	East ISEA	70054286	1466945	2097721	968585	32.1364	67389383	2.05516	0.02933	1.42999
RAM036-F	Jacobs et al., 2019	East ISEA	70058334	1489987	2069906	983166	28.6273	67402770	2.0541	0.0289302	1.38921
RAM038	Jacobs et al., 2019	East ISEA	70040780	1465419	2099001	979607	27.6545	67389123	2.05195	0.0293541	1.43236
RAM039-F	Jacobs et al., 2019	East ISEA	70058731	1487203	2069532	987865	31.3364	67410864	2.05296	0.0289259	1.39156
RAM041-F	Jacobs et al., 2019	East ISEA	70043326	1476824	2095821	982504	28.3227	67401745	2.05414	0.0293039	1.41914
RAM043-F	Jacobs et al., 2019	East ISEA	70024765	1446766	2109420	1012311	32.3682	67405413	2.05418	0.0295141	1.45802
RAM045-F	Jacobs et al., 2019	East ISEA	70015009	1459268	2105129	990124	31.2091	67376052	2.05381	0.029453	1.44259
RAM046-F	Jacobs et al., 2019	East ISEA	70053464	1476452	2066498	994607	32.15	67399385	2.0525	0.02889	1.39964
RAM067	Jacobs et al., 2019	East ISEA	70068907	1480975	2061444	948540	21.8	67351949	2.05435	0.0288113	1.39195
RAM087	Jacobs et al., 2019	East ISEA	70069699	1460482	2087293	976230	26.6227	67395996	2.05306	0.0291806	1.42918
RAM105	Jacobs et al., 2019	East ISEA	70022998	1476265	2105802	987437	28.8455	67399573	2.05236	0.0294521	1.42644
NG88-F	Jacobs et al., 2019	PNG diversity set2	70116233	1627725	1837456	975781	31.0091	67361418	2.05582	0.0256113	1.12885
NG66	Jacobs et al., 2019	PNG diversity set2	70238280	1703267	1734141	907801	29.8364	67373235	2.05924	0.0241049	1.01813
NG65-F	Jacobs et al., 2019	PNG diversity set2	70103608	1640693	1835370	989302	31.4	67374036	2.05613	0.0255821	1.11866
NG63-F	Jacobs et al., 2019	PNG diversity set2	70150711	1659683	1811621	956935	30.8	67383327	2.05685	0.0252278	1.09155
NG09-F	Jacobs et al., 2019	PNG diversity set2	70145237	1683670	1764317	985295	31.7955	67384499	2.05414	0.0245628	1.0479
NG06	Jacobs et al., 2019	PNG diversity set2	70126087	1680632	1771364	988163	32.1409	67374315	2.05411	0.0246685	1.05399
NG02-F	Jacobs et al., 2019	PNG diversity set2	70142343	1673616	1788101	985292	31.1182	67397836	2.05273	0.0248984	1.06841
Sanger9	Malaspinas et al., 2016	PNG diversity set2	70250684	1689776	1750952	721843	30.9091	67160596	2.05457	0.0243389	1.0362
Sanger8	Malaspinas et al., 2016	PNG diversity set2	70249553	1683618	1749716	720009	27.9364	67148863	2.05178	0.0243242	1.03926
Sanger6	Malaspinas et al., 2016	PNG diversity set2	70247692	1683342	1771676	737365	30.2455	67191420	2.05216	0.0246302	1.05248
Sanger5	Malaspinas et al., 2016	PNG diversity set2	70247265	1685089	1776310	777600	35.1636	67247965	2.05005	0.0246942	1.05413
Sanger4	Malaspinas et al., 2016	PNG diversity set2	70252576	1655333	1797089	788991	32.2636	67255303	2.05601	0.0249915	1.08564
Sanger3	Malaspinas et al., 2016	PNG diversity set2	70394254	1592865	1783977	854007	52.6909	67416899	2.0577	0.0247819	1.11998
Sanger25	Malaspinas et al., 2016	PNG diversity set2	70292948	1749869	1632770	721396	30.0545	67143557	2.05203	0.0226639	0.933081
Sanger24	Malaspinas et al., 2016	PNG diversity set2	70286290	1754360	1640581	722071	29.3045	67150054	2.05358	0.022773	0.935145
Sanger23	Malaspinas et al., 2016	PNG diversity set2	70276637	1727876	1677873	702670	28.6045	67127710	2.05487	0.0233023	0.971061
Sanger22	Malaspinas et al., 2016	PNG diversity set2	70271182	1697334	1726984	734896	30.9136	67181297	2.05106	0.0239964	1.01747
Sanger21	Malaspinas et al., 2016	PNG diversity set2	70282496	1736817	1668544	737488	32.2136	67176833	2.05147	0.023168	0.960691
Sanger20	Malaspinas et al., 2016	PNG diversity set2	70258034	1697285	1753982	748587	31.6727	67211580	2.05201	0.024376	1.0334
Sanger2	Malaspinas et al., 2016	PNG diversity set2	70491156	1636918	1668319	842084	49.4727	67430596	2.05801	0.02313	1.01918
Sanger19	Malaspinas et al., 2016	PNG diversity set2	70228093	1688224	1777509	750896	32	67198296	2.05061	0.0247164	1.05289
Sanger18	Malaspinas et al., 2016	PNG diversity set2	70218509	1681721	1786584	747415	31.1591	67190775	2.05464	0.0248481	1.06235
Sanger17	Malaspinas et al., 2016	PNG diversity set2	70256755	1685275	1771701	777645	33.9227	67253131	2.05215	0.0246268	1.05128
Sanger16	Malaspinas et al., 2016	PNG diversity set2	70214717	1682296	1780507	736826	29.8909	67163606	2.05332	0.0247647	1.05838
Sanger15	Malaspinas et al., 2016	PNG diversity set2	70198644	1673897	1812548	757572	31.9818	67198285	2.05196	0.0252189	1.08283
Sanger14	Malaspinas et al., 2016	PNG diversity set2	70233416	1681265	1781130	716699	30.8727	67160081	2.05166	0.0247673	1.0594
Sanger13	Malaspinas et al., 2016	PNG diversity set2	70252672	1688290	1776618	772427	34.4455	67250118	2.05075	0.0246955	1.05232
Sanger12	Malaspinas et al., 2016	PNG diversity set2	70222060	1687432	1774713	727199	28.8455	67159885	2.0516	0.0246798	1.05172
Sanger11	Malaspinas et al., 2016	PNG diversity set2	70220213	1684820	1760136	687038	28.6773	67092112	2.05676	0.0244786	1.0447
Sanger10	Malaspinas et al., 2016	PNG diversity set2	70248825	1695136	1756581	762110	32.9727	67221429	2.05362	0.024416	1.03625
Sanger1	Malaspinas et al., 2016	PNG diversity set2	70416063	1627547	1731203	847801	46.8136	67412191	2.05755	0.0240299	1.06369
ERR1019049	Mallick et al., 2016	PNG diversity set2	70375122	1623393	1872063	689943	30.6909	67304851	2.06051	0.0260014	1.15318
ERR1019048	Mallick et al., 2016	PNG diversity set2	70413248	1627413	1843171	684839	31.8045	67311326	2.05668	0.0255851	1.13258
ERR1395605	Mallick et al., 2016	PNG diversity set2	70508325	1746407	1650846	694989	34.2909	67346648	2.06388	0.0228476	0.945281
ERR1395595	Mallick et al., 2016	PNG diversity set2	70069931	1730113	1670570	700562	32.5636	66896698	2.06634	0.023267	0.965584
ERR1347736	Mallick et al., 2016	PNG diversity set2	70455553	1717631	1704807	719759	33.3955	67349632	2.05682	0.0236211	0.992534
ERR1347728	Mallick et al., 2016	PNG diversity set2	70468851	1686789	1749495	691219	33.0909	67341318	2.0592	0.0242461	1.03717
ERR1347727	Mallick et al., 2016	PNG diversity set2	70507057	1713094	1694567	693481	35.2455	67353313	2.06114	0.0234639	0.989185
ERR1347718	Mallick et al., 2016	PNG diversity set2	70457762	1704993	1713299	673231	28.6273	67285816	2.06322	0.0237422	1.00487
ERR1347717	Mallick et al., 2016	PNG diversity set2	70501279	1716869	1685897	666178	34.9636	67306315	2.06208	0.0233445	0.98196
ERR1347711	Mallick et al., 2016	PNG diversity set2	70463217	1708014	1724623	681987	32.7273	67318115	2.0623	0.0238963	1.00972
ERR1347710	Mallick et al., 2016	PNG diversity set2	70499617	1714874	1701108	696234	35.15	67358373	2.05977	0.0235563	0.991973
ERR1347702	Mallick et al., 2016	PNG diversity set2	70465954	1705285	1721052	679594	33.1227	67311229	2.05843	0.0238468	1.00925
ERR1347701	Mallick et al., 2016	PNG diversity set2	70465438	1689252	1725064	645496	31.8045	67251515	2.06214	0.0239079	1.0212
ERR1347693	Mallick et al., 2016	PNG diversity set2	70473327	1705045	1710946	691749	32.2727	67324478	2.05928	0.0237044	1.00346
ERR1347685	Mallick et al., 2016	PNG diversity set2	70480378	1694922	1727117	697941	33.7409	67345793	2.06011	0.0239295	1.01899
ERR1019080	Mallick et al., 2016	PNG diversity set2	70466680	1703553	1731119	677903	33.3682	67315214	2.06273	0.0239866	1.01618
ERR1019040	Mallick et al., 2016	PNG diversity set2	70423245	1715909	1681536	643337	27.35	67185393	2.06495	0.0233096	0.979968
191121_FD09254835	This publication	Daru	70286863	1647973	1798793	766735	12.0455	67254884	2.05846	0.0250059	1.09152
191121_FD09254834	This publication	Daru	70235052	1682993	1701728	739207	9.75	67103337	2.05944	0.023662	1.01113
191121_FD09254833	This publication	Daru	70334539	1701949	1691827	753437	11.4227	67235790	2.0567	0.0234857	0.994053
191121_FD09254827	This publication	Daru	70404617	1704228	1727628	791174	17.8591	67397756	2.05393	0.0239586	1.01373
191121_FD09254826	This publication	Daru	70080912	1724851	1566742	703266	8.32273	66808244	2.06099	0.0218192	0.908335
191121_FD09254825	This publication	Daru	70317088	1676705	1759697	777770	13.1909	67290382	2.05215	0.0244423	1.0495
191121_FD09254820	This publication	Daru	70305048	1702306	1675938	746641	10.7227	67179557	2.05792	0.0232745	0.98451
191121_FD09254819	This publication	Daru	70226743	1562212	1941937	777317	12.3136	67266118	2.05493	0.0270506	1.24307
191121_FD09254818	This publication	Daru	70337034	1702046	1695800	761383	11.7591	67250222	2.05677	0.02354	0.99633
191121_FD09254817	This publication	Daru	70358173	1686854	1717469	763184	12.2273	67280787	2.05663	0.0238388	1.01815
191121_FD09254812	This publication	Daru	70137692	1567021	1909961	756792	9.93636	67121220	2.05924	0.0266365	1.21885
191121_FD09254811	This publication	Daru	70317360	1657266	1787644	773245	12.8409	67292825	2.05817	0.0248371	1.07867
191121_FD09254810	This publication	Daru	70321242	1660438	1778706	772777	12.7273	67292133	2.05951	0.0247105	1.07123
191121_FD09254809	This publication	Daru	70340987	1693083	1733113	772810	13.3045	67299578	2.05751	0.0240596	1.02364
191121_FD09254804	This publication	Daru	70340123	1672229	1756816	774188	13.2545	67302229	2.05469	0.024396	1.05058
191121_FD09254803	This publication	Daru	70477900	1812246	1450699	731543	11.4909	67219006	2.06004	0.0200677	0.800498
191121_FD09254802	This publication	Daru	70304500	1650325	1800328	774809	12.9636	67287579	2.05791	0.0250203	1.09089
191121_FD09254801	This publication	Daru	70012404	1719697	1579560	718125	8.73636	66763463	2.06284	0.0220203	0.918511
191121_FD09254796	This publication	Daru	70204651	1647175	1758374	744760	10.0045	67100023	2.05805	0.0244722	1.06751
191121_FD09254795	This publication	Daru	69769020	1718853	1522075	685708	7.42727	66420908	2.0609	0.0212914	0.885518
191121_FD09254794	This publication	Daru	70000914	1698995	1566959	695393	8.10909	66690536	2.06127	0.0218544	0.922286
191121_FD09254793	This publication	Daru	70269844	1654324	1727886	740069	10.3455	67137320	2.05989	0.0240237	1.04447
191121_FD09254788	This publication	Daru	70091740	1715605	1587102	718591	8.63182	66844276	2.06007	0.0221022	0.925098
191121_FD09254787	This publication	Daru	70203749	1652637	1723071	730194	9.62727	67050535	2.06026	0.0239794	1.04262
191121_FD09254786	This publication	Daru	70403829	1686936	1777892	816755	30.7273	67465153	2.05133	0.0246619	1.05392
191121_FD09254780	This publication	Daru	70403306	1681332	1795764	821543	32.8318	67482066	2.04848	0.0249119	1.06806
191121_FD09254779	This publication	Daru	70401419	1665590	1798861	818233	28.6864	67464189	2.04881	0.0249609	1.08001
191121_FD09254777	This publication	Daru	70391459	1670338	1805718	819446	29.5182	67469088	2.04989	0.0250579	1.08105
191121_FD09254772	This publication	Daru	70408323	1678493	1778039	813917	26.5636	67457508	2.05125	0.0246652	1.05931
191121_FD09254771	This publication	Daru	70392100	1673381	1804953	820895	30.6318	67472586	2.05307	0.025046	1.07863
191121_FD09254764	This publication	Daru	70408089	1689003	1768437	812498	27.1273	67456592	2.05098	0.0245285	1.04703
191121_FD09254763	This publication	Daru	70379651	1654321	1821790	814171	25.5045	67448310	2.05002	0.0252907	1.10123
191121_FD09254762	This publication	Daru	70459744	1704111	1716251	812939	34.9682	67472467	2.05238	0.0237827	1.00712
191121_FD09254756	This publication	Daru	70417562	1692981	1762527	818125	34.1773	67472331	2.05432	0.024442	1.04108
191121_FD09254755	This publication	Daru	70387833	1655700	1818831	816897	28.3773	67458773	2.0488	0.0252463	1.09853
191121_FD09254754	This publication	Daru	70402453	1677569	1785860	818961	31.6591	67466315	2.04728	0.0247761	1.06455
191121_FD09254748	This publication	Daru	70389777	1661447	1821424	824487	35.5909	67478613	2.05329	0.0252796	1.09629
191121_FD09254747	This publication	Daru	70430325	1687209	1764627	821009	38.3409	67484872	2.05129	0.0244688	1.04589
191121_FD09254746	This publication	Daru	70438662	1693875	1742462	812065	30.2909	67465254	2.0511	0.0241564	1.02868
O517_DA_C002DAV	This publication	Daru	70321062	1681879	1751491	770985	15.6091	67287830	2.05064	0.0243253	1.04139
O517_DA_C002DD4	This publication	Mt Wilhelm	70051287	1707568	1603838	694071	8.60909	66785044	2.05607	0.0223504	0.939253
O517_DA_C002DCZ	This publication	Mt Wilhelm	70313018	1715620	1623947	732374	11.2182	67127002	2.05109	0.0225459	0.946566
O517_DA_C002DCX	This publication	Mt Wilhelm	70302576	1713279	1667521	735279	11.5909	67163442	2.05536	0.0231549	0.973292
O517_DA_C002DCC	This publication	Mt Wilhelm	70245361	1730527	1606590	718699	10.2773	67038517	2.05389	0.0223212	0.928382
O517_DA_C002DBX	This publication	Mt Wilhelm	70305472	1715864	1672689	742981	12.3773	67184835	2.05211	0.0232249	0.974838
O517_DA_C002DBW	This publication	Mt Wilhelm	70294529	1712007	1660302	730337	11.35	67140854	2.05219	0.0230577	0.969799
O517_DA_C002DBS	This publication	Mt Wilhelm	70356524	1711491	1706662	773900	16.6545	67311500	2.04945	0.0236813	0.997178
O517_DA_C002DBQ	This publication	Mt Wilhelm	70354027	1711962	1694135	760649	14.8182	67277091	2.05011	0.0235081	0.989587
O517_DA_C002DBP	This publication	Mt Wilhelm	70377913	1714126	1687655	766029	15.6545	67305065	2.05136	0.0234097	0.984557
O517_DA_C002DBN	This publication	Mt Wilhelm	70338929	1716827	1694325	760976	14.7364	67268229	2.04949	0.0235141	0.986893
O517_DA_C002DBM	This publication	Mt Wilhelm	70371434	1717247	1677897	766667	15.4227	67291985	2.05265	0.0232755	0.977085
O517_DA_C002DBL	This publication	Mt Wilhelm	70335763	1706398	1713862	767608	15.3045	67283071	2.05006	0.0237897	1.00437
O517_DA_C002DBK	This publication	Mt Wilhelm	70320064	1708846	1673788	738484	11.9409	67187424	2.05251	0.0232377	0.979484
O517_DA_C002DDF	This publication	PNG diversity set1	70245078	1548775	1952674	775765	14.9136	67282181	2.05224	0.0271983	1.26079
O517_DA_C002DDE	This publication	PNG diversity set1	70129355	1427097	2140775	774803	12.8	67228051	2.05508	0.0299173	1.50009
O517_DA_C002DD6	This publication	PNG diversity set1	70316771	1729218	1635154	736884	11.8318	67163482	2.05398	0.022696	0.945603
O517_DA_C002DD2	This publication	PNG diversity set1	70223801	1534115	1991437	786469	15.7273	67297176	2.05279	0.0277522	1.2981
O517_DA_C002DD1	This publication	PNG diversity set1	70376884	1726377	1641595	747242	13.15	67243792	2.05553	0.0227673	0.95089
O517_DA_C002DCY	This publication	PNG diversity set1	70195369	1615996	1874911	767521	12.8909	67208106	2.05706	0.0261088	1.16022
O517_DA_C002DCV	This publication	PNG diversity set1	70254892	1702089	1658250	728654	10.4545	67085547	2.05814	0.023045	0.974244
O517_DA_C002DCS	This publication	PNG diversity set1	70321971	1694608	1707487	755519	13.5818	67233319	2.05032	0.0237096	1.0076
O517_DA_C002DCR	This publication	PNG diversity set1	70313860	1703600	1717531	761536	14.3	67253054	2.04981	0.0238488	1.00818
O517_DA_C002DCQ	This publication	PNG diversity set1	70294079	1664358	1783363	771055	14.9273	67272321	2.0568	0.0247832	1.0715
O517_DA_C002DCO	This publication	PNG diversity set1	70245200	1710473	1665973	729079	10.6682	67091851	2.05507	0.0231528	0.973984
O517_DA_C002DCN	This publication	PNG diversity set1	70226775	1546467	1982167	788098	15.9045	67310575	2.04988	0.0276171	1.28174
O517_DA_C002DCM	This publication	PNG diversity set1	70294119	1694066	1716236	752454	12.8682	67207901	2.05308	0.0238405	1.01309
O517_DA_C002DCI	This publication	PNG diversity set1	70330725	1708058	1714960	765445	15.0955	67277091	2.05462	0.0238061	1.00404
O517_DA_C002DCH	This publication	PNG diversity set1	70163176	1552944	1883947	734297	10.6818	67076179	2.05657	0.0262695	1.21315
O517_DA_C002DCF	This publication	PNG diversity set1	70344973	1712134	1696434	763257	14.7864	67273763	2.04988	0.0235429	0.99083
O517_DA_C002DCE	This publication	PNG diversity set1	70170128	1578054	1936629	766791	12.6045	67205821	2.05226	0.026992	1.22723
O517_DA_C002DCB	This publication	PNG diversity set1	70172898	1554290	1954193	762289	12.4136	67196092	2.05741	0.0272448	1.25729
O517_DA_C002DCA	This publication	PNG diversity set1	70158384	1481059	2075527	780423	13.9045	67255713	2.05152	0.0289718	1.40138
O517_DA_C002DC9	This publication	PNG diversity set1	70216826	1706570	1630388	714953	9.96818	67004422	2.05426	0.0226684	0.95536
O517_DA_C002DC8	This publication	PNG diversity set1	70213624	1654153	1767020	739289	11.2909	67118627	2.05555	0.0245871	1.06823
O517_DA_C002DC7	This publication	PNG diversity set1	70247569	1689404	1714619	739897	11.3591	67137265	2.05327	0.023835	1.01493
O517_DA_C002DC6	This publication	PNG diversity set1	70263420	1694787	1697619	737916	11.3409	67140346	2.05524	0.0235917	1.00167
O517_DA_C002DC5	This publication	PNG diversity set1	70287213	1649553	1785179	762453	13.5955	67237712	2.05961	0.0248159	1.08222
O517_DA_C002DC4	This publication	PNG diversity set1	70173548	1715726	1613837	712385	9.54545	66950422	2.05484	0.0224489	0.940615
O517_DA_C002DC3	This publication	PNG diversity set1	70279971	1614904	1848928	773386	14.7773	67278375	2.05175	0.0257171	1.14492
O517_DA_C002DC2	This publication	PNG diversity set1	70133086	1558813	1898707	739395	10.6136	67071978	2.05488	0.0264843	1.21805
O517_DA_C002DC1	This publication	PNG diversity set1	70134586	1505956	2068603	784461	13.9409	67254616	2.05888	0.0288748	1.37361
O517_DA_C002DC0	This publication	PNG diversity set1	70363142	1703914	1697182	762667	15.1182	67284258	2.05057	0.02355	0.996049
O517_DA_C002DBZ	This publication	PNG diversity set1	70276049	1676830	1734718	746123	12.0318	67183116	2.05525	0.0241091	1.03452
O517_DA_C002DBY	This publication	PNG diversity set1	70276432	1725386	1639531	733607	11.2909	67118253	2.05386	0.0227707	0.95024
O517_DA_C002DBV	This publication	PNG diversity set1	70293224	1693462	1725805	753960	13.15	67218166	2.05312	0.0239739	1.0191
O517_DA_C002DBT	This publication	PNG diversity set1	70151300	1558931	1905114	739134	10.7045	67097447	2.05534	0.0265668	1.22206
O517_DA_C002DBI	This publication	PNG diversity set1	70214660	1540440	2012594	803627	18.5091	67340900	2.04963	0.0280481	1.30651
O517_DA_C002DBH	This publication	PNG diversity set1	70194648	1548534	1974464	778715	13.7091	67257017	2.05327	0.0275213	1.27505
O517_DA_C002DBF	This publication	PNG diversity set1	70355300	1696055	1736333	785298	19.35	67341748	2.05111	0.0240985	1.02375
O517_DA_C002DBE	This publication	PNG diversity set1	70209033	1566497	1960528	784699	15.3864	67284051	2.05246	0.0273147	1.25154
O517_DA_C002DBD	This publication	PNG diversity set1	70066644	1715633	1588933	696993	8.72727	66797455	2.05476	0.0221355	0.92615
O517_DA_C002DBC	This publication	PNG diversity set1	70378318	1695355	1736421	788224	21.8273	67366884	2.0559	0.0240923	1.02422
O517_DA_C002DBB	This publication	PNG diversity set1	70199120	1606803	1806851	730589	10.4818	67079892	2.06072	0.025163	1.1245
O517_DA_C002DBA	This publication	PNG diversity set1	70336175	1689362	1736813	773528	15.7636	67296794	2.0515	0.0241138	1.02809
O517_DA_C002DB9	This publication	PNG diversity set1	70218917	1533170	2031333	809443	19.4409	67367194	2.04985	0.0283104	1.32492
O517_DA_C002DB8	This publication	PNG diversity set1	70205941	1572396	1918312	765149	13.3591	67215772	2.05683	0.0267255	1.21999
O517_DA_C002DB7	This publication	PNG diversity set1	70243956	1614619	1892048	784235	16.3682	67299592	2.05024	0.0263302	1.17182
O517_DA_C002DB6	This publication	PNG diversity set1	70261671	1594401	1906334	785384	16.4182	67311573	2.04912	0.0265299	1.19564
O517_DA_C002DB2	This publication	PNG diversity set1	70214348	1530670	2028628	805962	19.1091	67351641	2.04884	0.0282755	1.32532
O517_DA_C002DB0	This publication	PNG diversity set1	70241926	1588869	1946083	800545	18.5318	67348139	2.05378	0.0270926	1.22482
O517_DA_C002DAZ	This publication	PNG diversity set1	70232311	1601612	1897439	779944	14.8136	67270041	2.05461	0.0264142	1.18471
O517_DA_C002DAX	This publication	PNG diversity set1	70182634	1474158	2111156	805959	17.95	67344107	2.05283	0.0294621	1.43211
O517_DA_C002DAW	This publication	PNG diversity set1	70195702	1530101	2025493	796138	16.4455	67314959	2.05003	0.0282394	1.32376
O517_DA_C002DAU	This publication	PNG diversity set1	70381631	1713629	1698277	779568	18.8955	67337439	2.05186	0.023556	0.991041
O517_DA_C002DAT	This publication	PNG diversity set1	70257103	1529018	1972599	780978	15.8227	67302628	2.04936	0.0274788	1.29011
O517_DA_C002DAS	This publication	PNG diversity set1	70245877	1571795	1945731	795546	18.2	67327769	2.05258	0.0270926	1.2379
O517_DA_C002DAR	This publication	PNG diversity set1	70196030	1596198	1878401	759040	12.2182	67180012	2.05955	0.0261644	1.1768
O517_DA_C002DAQ	This publication	PNG diversity set1	70266551	1662718	1767440	752005	12.7909	67200138	2.05589	0.0245719	1.06298
O517_DA_C002DAP	This publication	PNG diversity set1	70348155	1705395	1700322	760756	15.55	67270555	2.05318	0.023598	0.997025
O517_DA_C002DAO	This publication	PNG diversity set1	70198737	1568982	1941746	772859	13.6727	67240046	2.05463	0.027056	1.23758
O517_DA_C002DAN	This publication	PNG diversity set1	70260546	1611047	1907425	798904	19.1273	67348170	2.05334	0.0265393	1.18397
O517_DA_C002DAM	This publication	PNG diversity set1	70218349	1525291	2027580	800456	18.0455	67342470	2.05015	0.0282615	1.32931
O517_DA_C002DAK	This publication	PNG diversity set1	70353756	1701342	1710870	774783	16.7909	67302414	2.05065	0.0237439	1.0056
O517_DA_C002DAI	This publication	PNG diversity set1	70268438	1598688	1885824	778332	15.4182	67293880	2.05244	0.0262404	1.17961
O517_DA_C002DAG	This publication	PNG diversity set1	70317219	1705921	1699883	750345	13.3364	67224208	2.05534	0.0236019	0.996461
O517_DA_C002DAD	This publication	PNG diversity set1	70140988	1614406	1844350	748427	11.1682	67094799	2.05727	0.0257033	1.14243
O517_DA_C002DAC	This publication	PNG diversity set1	70261948	1638642	1841943	781201	15.5545	67286194	2.05045	0.0256179	1.12407
UV518	Vernot et al., 2016	PNG diversity set2	69803729	1576778	1931991	803240	29.0455	66856438	2.0571	0.0270661	1.22528
UV500	Vernot et al., 2016	PNG diversity set2	69789677	1599915	1912485	793926	28.6545	66836418	2.05706	0.0267894	1.19537
UV580	Vernot et al., 2016	PNG diversity set2	69781109	1545788	1990336	841269	33.0318	66912468	2.05295	0.0279044	1.28759
UV986	Vernot et al., 2016	PNG diversity set2	69731537	1563221	1943438	777639	27.2773	66749553	2.06135	0.0272592	1.24323
UV971	Vernot et al., 2016	PNG diversity set2	69843960	1565716	1971359	854200	30.7818	66998986	2.0534	0.0276063	1.25908
UV964	Vernot et al., 2016	PNG diversity set2	69777066	1558743	1962899	764637	30.1227	66802389	2.0605	0.0275163	1.25928
UV944	Vernot et al., 2016	PNG diversity set2	69746904	1550381	1983046	814200	30.6273	66836756	2.0556	0.0278138	1.27907
UV940	Vernot et al., 2016	PNG diversity set2	69813659	1602829	1880906	812769	32.1	66851204	2.05547	0.0263371	1.17349
UV931	Vernot et al., 2016	PNG diversity set2	69779155	1566314	1939827	807413	31.3	66833736	2.05769	0.0271892	1.23847
UV929	Vernot et al., 2016	PNG diversity set2	69778556	1556748	1961798	818353	31.8318	66859076	2.05537	0.0275011	1.26019
UV925	Vernot et al., 2016	PNG diversity set2	69725701	1574440	1942339	782076	27.1182	66756618	2.0568	0.0272417	1.23367
UV923	Vernot et al., 2016	PNG diversity set2	69752774	1549700	1989875	834926	32.4091	66878775	2.05126	0.0279075	1.28404
UV919	Vernot et al., 2016	PNG diversity set2	69780295	1564230	1962739	826727	32.8591	66880975	2.05304	0.0275107	1.25476
UV910	Vernot et al., 2016	PNG diversity set2	69766745	1553162	1968106	806769	31.95	66838217	2.05494	0.0275955	1.26716
UV897	Vernot et al., 2016	PNG diversity set2	69810502	1579849	1915439	820418	32.7045	66873931	2.05589	0.0268305	1.21242
UV886	Vernot et al., 2016	PNG diversity set2	69782439	1549365	1972692	821208	32.5545	66873332	2.05391	0.0276552	1.27323
UV305	Vernot et al., 2016	PNG diversity set2	69987669	1798329	1539179	780564	30.6955	66842208	2.05285	0.0214412	0.855894
UV1263	Vernot et al., 2016	PNG diversity set2	69796871	1604236	1890124	801125	30.1	66834380	2.05322	0.0264719	1.17821
UV1230	Vernot et al., 2016	PNG diversity set2	69776287	1558715	1982882	903573	48.2045	66991961	2.04822	0.0277968	1.27213
UV1224	Vernot et al., 2016	PNG diversity set2	69845559	1652769	1779617	782024	29.6091	66795955	2.05001	0.0248903	1.07675
UV1134	Vernot et al., 2016	PNG diversity set2	69835478	1628336	1837804	832386	33.8091	66884074	2.05467	0.0257166	1.12864
UV1003	Vernot et al., 2016	PNG diversity set2	69751687	1632304	1835604	766862	28.3909	66721999	2.05948	0.0257145	1.12455
UV043	Vernot et al., 2016	PNG diversity set2	69939675	1744578	1633910	751012	29.9864	66801711	2.05753	0.0227932	0.936565
NA18486	1000G	AFR	69395863	1433968	2826096	971864	29.7318	67447669	2.05755	0.0398998	1.97082
NA18488	1000G	AFR	69363585	1434208	2839663	976957	28.8591	67433389	2.05736	0.0401095	1.97995
NA18489	1000G	AFR	69407496	1447462	2823265	991483	45.2682	67492777	2.05767	0.0398457	1.95049
NA18498	1000G	AFR	69392221	1444048	2828159	977153	28.2909	67461610	2.05688	0.0399253	1.95849
NA18499	1000G	AFR	69394398	1441325	2823344	979400	30.7	67459444	2.06034	0.0398576	1.95885
NA18501	1000G	AFR	69388723	1437867	2835567	973857	27.6091	67454195	2.05772	0.0400353	1.97206
NA18502	1000G	AFR	69394991	1446791	2815616	973906	27.8818	67449327	2.0599	0.0397451	1.94611
NA18504	1000G	AFR	69392207	1438551	2818282	975454	28.8318	67443012	2.05781	0.039789	1.95911
NA18505	1000G	AFR	69384877	1445350	2825658	977242	32.5818	67452044	2.0553	0.0398934	1.955
NA18507	1000G	AFR	69384149	1439770	2834705	979269	29.9773	67457105	2.05505	0.0400247	1.96886
NA18508	1000G	AFR	69356232	1433550	2863923	992508	37.2909	67469597	2.05589	0.0404567	1.99778
NA18510	1000G	AFR	69419357	1430534	2827012	974758	28.1727	67471972	2.05758	0.0399014	1.97619
NA18511	1000G	AFR	69377233	1432791	2851360	985487	34.6591	67468600	2.05768	0.0402677	1.99007
NA18516	1000G	AFR	69385796	1453794	2805970	978129	30.05	67443601	2.06247	0.0396102	1.9301
NA18517	1000G	AFR	69408286	1437730	2809951	971590	30.0818	67445913	2.05884	0.0396628	1.95444
NA18519	1000G	AFR	69373368	1448513	2811222	968003	27.7455	67416125	2.05741	0.0396943	1.94076
NA18520	1000G	AFR	69389976	1448252	2805903	973969	29.7364	67437003	2.05643	0.03961	1.93744
NA18522	1000G	AFR	69386590	1440990	2830120	976447	28.55	67454942	2.0544	0.0399579	1.96401
NA18523	1000G	AFR	69394520	1433066	2831073	978426	30.6864	67458446	2.05823	0.0399713	1.97554
NA18853	1000G	AFR	69379297	1439165	2844594	981937	30.75	67467516	2.05478	0.0401674	1.97656
NA18856	1000G	AFR	69380860	1433387	2849625	981018	29.7773	67465861	2.05466	0.0402408	1.98804
NA18858	1000G	AFR	69383447	1439214	2835052	982575	31.2	67462627	2.05629	0.0400303	1.96986
NA18861	1000G	AFR	69361268	1443524	2843290	981250	29.6955	67450209	2.05659	0.0401567	1.96969
NA18864	1000G	AFR	69378585	1448767	2831849	978762	28.0045	67459642	2.05599	0.0399824	1.95466
NA18865	1000G	AFR	69406757	1426997	2837275	979631	30.0045	67470873	2.06041	0.0400554	1.98828
NA18867	1000G	AFR	69399512	1438874	2820400	980999	29.7	67461424	2.05453	0.0398146	1.96014
NA18868	1000G	AFR	69379576	1425092	2849608	975436	29.9682	67447371	2.05774	0.040246	1.9996
NA18870	1000G	AFR	69357285	1453529	2838171	981619	30.8909	67452167	2.05689	0.040081	1.95261
NA18871	1000G	AFR	69393792	1441265	2830960	986804	35.8364	67475601	2.0554	0.0399655	1.96422
NA18873	1000G	AFR	69392639	1430891	2845564	981923	29.6636	67473421	2.05479	0.0401782	1.98867
NA18874	1000G	AFR	69375437	1428058	2844822	972434	28.0727	67438493	2.05995	0.0401791	1.99209
NA18876	1000G	AFR	69382158	1417598	2840783	976970	29.5727	67438770	2.0577	0.0401242	2.00394
NA18877	1000G	AFR	69389253	1452506	2818147	979331	29.6545	67462099	2.05704	0.0397809	1.9402
NA18878	1000G	AFR	69384696	1441228	2821727	977539	31.9409	67445652	2.05722	0.0398403	1.95786
NA18879	1000G	AFR	69356287	1443625	2849715	987370	34.35	67459808	2.05514	0.0402503	1.974
NA18881	1000G	AFR	69402745	1451374	2813874	987081	43.3591	67477484	2.05898	0.0397136	1.93877
NA18907	1000G	AFR	69381329	1449859	2833727	980586	30	67465899	2.05532	0.0400068	1.95448
NA18908	1000G	AFR	69388332	1436185	2833886	978500	29.4545	67458555	2.05321	0.0400128	1.9732
NA18909	1000G	AFR	69401225	1429613	2834675	979560	29.7545	67466332	2.05675	0.0400204	1.98283
NA18910	1000G	AFR	69381254	1454063	2820692	981314	30.0364	67459097	2.05817	0.0398204	1.93987
NA18912	1000G	AFR	69393636	1442587	2820838	977665	30.6318	67455746	2.05764	0.039822	1.9554
NA18915	1000G	AFR	69407288	1443662	2816370	979351	33.8773	67466218	2.05765	0.0397506	1.95085
NA18916	1000G	AFR	69365837	1440524	2843169	980554	30.5318	67452211	2.05817	0.0401541	1.9737
NA18917	1000G	AFR	69382219	1430701	2853023	981744	29.8818	67469086	2.05629	0.0402896	1.99414
NA18923	1000G	AFR	69383985	1445893	2833544	982494	30.0455	67467639	2.05754	0.0400049	1.95972
NA18924	1000G	AFR	69390040	1440615	2822392	976982	30.5455	67449534	2.05785	0.039847	1.95916
NA18933	1000G	AFR	69387741	1438683	2822973	971172	28.4409	67437870	2.06008	0.0398576	1.96219
NA18934	1000G	AFR	69391547	1449657	2822865	980539	28.1773	67465809	2.05661	0.0398478	1.94726
NA19092	1000G	AFR	69386232	1448854	2826893	979728	31.0682	67461461	2.05956	0.0399081	1.95112
NA19093	1000G	AFR	69406035	1437909	2813216	976443	31.7682	67454216	2.05679	0.03971	1.95646
NA19095	1000G	AFR	69386060	1460377	2801571	970060	28.3682	67434867	2.05576	0.0395443	1.91839
NA19096	1000G	AFR	69392900	1451788	2820179	978870	30.9409	67463463	2.05588	0.0398079	1.94256
NA19098	1000G	AFR	69389490	1448704	2820955	979864	32.4227	67461171	2.05952	0.0398225	1.94723
NA19099	1000G	AFR	69395047	1439828	2827700	983411	32.8864	67467997	2.05629	0.0399196	1.96392
NA19102	1000G	AFR	69403352	1440733	2819074	976169	29.0727	67459713	2.05801	0.0397927	1.95669
NA19107	1000G	AFR	69407150	1446524	2803668	969167	29.5773	67443694	2.05807	0.0395698	1.93821
NA19108	1000G	AFR	69402442	1457512	2801010	974080	29.7636	67454584	2.0565	0.0395288	1.92177
NA19113	1000G	AFR	69410582	1457117	2789433	968926	29.6045	67442494	2.0553	0.0393611	1.91435
NA19114	1000G	AFR	69376090	1434156	2838308	972628	28.6545	67439302	2.05835	0.0400833	1.97908
NA19116	1000G	AFR	69408613	1433187	2822328	977096	30.9727	67462786	2.05981	0.0398399	1.96927
NA19117	1000G	AFR	69405866	1435679	2817111	969674	28.7318	67445569	2.0583	0.0397664	1.96222
NA19118	1000G	AFR	69388558	1425059	2849354	984494	32.7182	67468852	2.05975	0.0402374	1.99946
NA19119	1000G	AFR	69400669	1446917	2810200	975081	28.6364	67453688	2.05749	0.0396654	1.9422
NA19121	1000G	AFR	69416624	1439689	2799377	965586	28.2182	67437092	2.05795	0.0395078	1.94443
NA19129	1000G	AFR	69393774	1445779	2815400	979207	31.4364	67455880	2.05376	0.0397433	1.94732
NA19130	1000G	AFR	69382387	1451718	2824490	977683	29.9864	67456433	2.05614	0.0398747	1.94562
NA19131	1000G	AFR	69379772	1443968	2835483	985435	33.2455	67468816	2.05877	0.0400358	1.96367
NA19137	1000G	AFR	69412808	1442469	2806756	972681	29.2545	67452033	2.05791	0.0396125	1.9458
NA19138	1000G	AFR	69409825	1438050	2814304	973586	30.2955	67455853	2.05627	0.0397232	1.95703
NA19141	1000G	AFR	69403304	1445880	2809509	969238	27.8136	67446070	2.0581	0.0396548	1.94311
NA19143	1000G	AFR	69384585	1444335	2827256	976554	29.0409	67451960	2.06097	0.0399167	1.95748
NA19144	1000G	AFR	69359636	1442368	2842679	979920	30.2636	67446095	2.0593	0.0401497	1.97084
NA19146	1000G	AFR	69382308	1447374	2827357	977133	29.9182	67454971	2.05688	0.0399177	1.95344
NA19147	1000G	AFR	69363011	1448476	2825493	977362	29.5682	67434720	2.05845	0.0399016	1.95067
NA19149	1000G	AFR	69382208	1455459	2816909	975391	29.3591	67450638	2.0578	0.0397657	1.93541
NA19152	1000G	AFR	69396621	1440638	2823708	978328	30.8409	67459807	2.05619	0.0398619	1.96004
NA19153	1000G	AFR	69393670	1455153	2812154	976184	31.05	67457523	2.05573	0.0396923	1.93255
NA19159	1000G	AFR	69355909	1433711	2859071	984583	30.9545	67454602	2.05562	0.0403883	1.99418
NA19160	1000G	AFR	69384714	1439080	2821583	974313	29.3636	67439107	2.05678	0.0398395	1.96069
NA19171	1000G	AFR	69411259	1444754	2806070	969953	28.3636	67449424	2.05598	0.0396024	1.94225
NA19172	1000G	AFR	69381669	1442668	2818800	975855	28.85	67439639	2.05449	0.0397999	1.95388
NA19175	1000G	AFR	69389271	1440462	2836337	982818	32.3545	67470887	2.05638	0.0400444	1.96905
NA19184	1000G	AFR	69398325	1445495	2814923	976390	28.0773	67454887	2.05497	0.0397342	1.94738
NA19185	1000G	AFR	69378965	1430812	2856504	984470	32.5727	67473040	2.05674	0.0403405	1.99642
NA19189	1000G	AFR	69422989	1463292	2779740	971966	27.7773	67456966	2.05934	0.0392141	1.89965
NA19190	1000G	AFR	69384517	1450516	2830062	985054	33.4818	67473821	2.05747	0.0399529	1.95107
NA19197	1000G	AFR	69367768	1442287	2832798	980591	29.7091	67445471	2.05581	0.0400056	1.9641
NA19198	1000G	AFR	69374242	1451282	2821554	977322	32.2273	67445591	2.05988	0.0398381	1.94418
NA19200	1000G	AFR	69404611	1448719	2815265	977909	28.9273	67467062	2.05664	0.0397337	1.94328
NA19201	1000G	AFR	69411002	1452632	2798634	969566	28.8227	67448107	2.05715	0.0394932	1.9266
NA19204	1000G	AFR	69392159	1443591	2802781	975175	30.45	67434700	2.05814	0.0395673	1.94153
NA19206	1000G	AFR	69398557	1441560	2822286	977631	30.5818	67460085	2.06063	0.0398402	1.9578
NA19207	1000G	AFR	69398038	1441450	2824157	979440	31.3636	67464119	2.05879	0.039867	1.95925
NA19209	1000G	AFR	69404133	1440479	2826279	984186	32.5273	67476056	2.05775	0.0398941	1.96204
NA19210	1000G	AFR	69376728	1442183	2830772	982432	30.9545	67453226	2.05836	0.039972	1.96284
NA19213	1000G	AFR	69393442	1438939	2836155	979998	28.3909	67468516	2.05583	0.0400404	1.971
NA19214	1000G	AFR	69385514	1443396	2841322	986941	35.6273	67478653	2.05679	0.0401153	1.9685
NA19222	1000G	AFR	69391028	1453005	2810565	977719	30.5273	67452455	2.05792	0.0396726	1.93431
NA19223	1000G	AFR	69402820	1448667	2813535	978844	31.3682	67464767	2.05568	0.0397103	1.94215
NA19225	1000G	AFR	69401610	1435992	2826502	975040	28.9818	67457386	2.05764	0.0399012	1.96833
NA19235	1000G	AFR	69369080	1443238	2833547	975075	28.9955	67440430	2.05538	0.0400149	1.96333
NA19236	1000G	AFR	69381681	1444259	2830267	979011	30.2682	67454898	2.05545	0.0399609	1.95967
NA19238	1000G	AFR	69397394	1439752	2832068	983979	34.7955	67476606	2.05743	0.03998	1.96705
NA19239	1000G	AFR	69387492	1439448	2831418	977959	29.0682	67455945	2.05964	0.0399766	1.96702
NA19247	1000G	AFR	69423040	1447571	2803819	974929	28.1318	67469155	2.05946	0.0395625	1.93691
NA19248	1000G	AFR	69390310	1452598	2816592	981616	31.6182	67462971	2.05741	0.0397583	1.939
NA19256	1000G	AFR	69398520	1424802	2836501	973421	28.0318	67450640	2.05832	0.0400504	1.9908
NA19257	1000G	AFR	69394119	1433354	2833656	980922	32.1364	67462739	2.0596	0.0400079	1.97694
HG02922	1000G	AFR	69365672	1429635	2858605	978925	29.0091	67453310	2.05615	0.0403785	1.99953
HG02923	1000G	AFR	69414318	1446056	2802032	978915	30.2182	67461859	2.05389	0.039543	1.93771
HG02938	1000G	AFR	69382497	1453462	2825658	984249	32.4227	67467485	2.05431	0.0398902	1.94409
HG02941	1000G	AFR	69365882	1437615	2846524	976949	29.6909	67445309	2.05817	0.0402032	1.98003
HG02943	1000G	AFR	69376659	1440080	2825884	973873	29.7364	67436161	2.05431	0.0399042	1.96231
HG02944	1000G	AFR	69406684	1439203	2818806	979060	32.2136	67465483	2.05639	0.0397879	1.95859
HG02946	1000G	AFR	69360496	1432195	2850119	981902	29.9864	67447248	2.05788	0.0402601	1.99004
HG02947	1000G	AFR	69337318	1436040	2865212	986170	29.6227	67446824	2.05988	0.0404843	1.99522
HG02952	1000G	AFR	69382241	1436849	2841190	975387	28.9273	67454587	2.05822	0.040119	1.97738
HG02953	1000G	AFR	69385726	1455366	2807284	971622	28.8182	67436537	2.05768	0.0396279	1.92892
HG02968	1000G	AFR	69394041	1450777	2818674	979372	29.2	67463835	2.05597	0.0397866	1.94287
HG02970	1000G	AFR	69374674	1438932	2840565	975525	28.0318	67450072	2.05556	0.0401133	1.97408
HG02971	1000G	AFR	69387801	1443865	2829019	977710	29.85	67458912	2.05703	0.03994	1.95934
HG02973	1000G	AFR	69392871	1437963	2834883	978348	28.7318	67464034	2.06017	0.0400233	1.97146
HG02974	1000G	AFR	69379887	1438498	2825012	970686	28.7864	67430458	2.05659	0.0398909	1.96386
HG02976	1000G	AFR	69376006	1439398	2840265	982144	31.0182	67458446	2.05922	0.040108	1.97323
HG02977	1000G	AFR	69381428	1444684	2822177	976550	28.0955	67443520	2.05695	0.0398466	1.95349
HG02979	1000G	AFR	69399715	1445034	2819671	978194	30.5455	67462334	2.05631	0.0398007	1.95128
HG02981	1000G	AFR	69368644	1436631	2851483	982334	29.1273	67460316	2.05779	0.0402722	1.98484
HG03099	1000G	AFR	69390705	1457923	2814927	982214	30.6682	67467073	2.05611	0.0397316	1.93078
HG03100	1000G	AFR	69405726	1451037	2803331	974597	30.6318	67453634	2.05669	0.0395634	1.93195
HG03103	1000G	AFR	69440655	1458781	2771925	977446	36.2955	67471175	2.06071	0.0390966	1.90017
HG03105	1000G	AFR	69379682	1467082	2807938	975739	30.7682	67450603	2.05631	0.039634	1.91396
HG03108	1000G	AFR	69386836	1455403	2826197	985167	33.7364	67475647	2.05579	0.0398942	1.94187
HG03109	1000G	AFR	69381509	1436959	2837984	985059	31.3636	67464851	2.05584	0.0400741	1.97499
HG03111	1000G	AFR	69403068	1440463	2818732	979252	30.5273	67462292	2.05691	0.0397881	1.95682
HG03112	1000G	AFR	69400690	1432197	2827509	975473	29.7318	67454590	2.05835	0.039918	1.97425
HG03114	1000G	AFR	69409489	1451485	2802181	973817	29.4818	67455966	2.05695	0.0395448	1.93056
HG03115	1000G	AFR	69373843	1452936	2808703	973387	27.5045	67426172	2.05882	0.0396559	1.93312
HG03117	1000G	AFR	69377548	1433603	2852468	986060	33.2	67472060	2.05423	0.0402828	1.98972
HG03118	1000G	AFR	69401670	1438714	2825265	980194	29.8636	67467584	2.05675	0.0398821	1.96374
HG03120	1000G	AFR	69376898	1444509	2837470	982216	31.3227	67462725	2.05792	0.0400651	1.96431
HG03121	1000G	AFR	69397096	1462793	2801793	980418	30.6545	67463605	2.05797	0.0395399	1.91537
HG03123	1000G	AFR	69364843	1445399	2840862	979291	30.0136	67450021	2.05768	0.0401194	1.96545
HG03124	1000G	AFR	69379527	1445506	2832002	978344	29.8955	67454979	2.05605	0.0399859	1.95918
HG03126	1000G	AFR	69372397	1441534	2837657	984168	31.4364	67457950	2.05446	0.040072	1.9685
HG03127	1000G	AFR	69348398	1438564	2832947	970429	27.9227	67405032	2.05579	0.0400207	1.96929
HG03129	1000G	AFR	69416747	1463306	2777904	971833	29.5591	67450013	2.05395	0.0391916	1.89838
HG03130	1000G	AFR	69409854	1462854	2806625	985884	36.2409	67487962	2.05325	0.0396009	1.9186
HG03132	1000G	AFR	69391197	1445751	2820700	976417	29.4545	67453402	2.05986	0.0398196	1.95103
HG03133	1000G	AFR	69408628	1442453	2817104	978304	32.9773	67467107	2.05582	0.0397609	1.953
HG03135	1000G	AFR	69400378	1438230	2826093	975257	29.4545	67460390	2.05808	0.0398948	1.96498
HG03136	1000G	AFR	69373198	1455275	2811418	976095	29.4136	67437042	2.0557	0.0396933	1.93188
HG03139	1000G	AFR	69393603	1448088	2821005	982513	31.7682	67466417	2.05758	0.0398213	1.94809
HG03157	1000G	AFR	69393182	1413369	2857203	980919	31.2091	67467110	2.05751	0.0403522	2.02155
HG03159	1000G	AFR	69376115	1445624	2836075	980689	30.9682	67458329	2.05766	0.0400453	1.96183
HG03160	1000G	AFR	69388732	1437521	2826194	972946	27.8	67445955	2.05567	0.0399032	1.96602
HG03162	1000G	AFR	69394876	1448708	2814827	976776	29.1682	67455365	2.05754	0.039733	1.94299
HG03163	1000G	AFR	69433201	1474045	2756599	971209	29.9818	67453751	2.05663	0.0388761	1.87009
HG03166	1000G	AFR	69408479	1460599	2795269	973410	29.3864	67457721	2.06075	0.0394427	1.91378
HG03168	1000G	AFR	69408094	1445409	2807487	974132	30.7591	67454339	2.05798	0.0396238	1.94235
HG03169	1000G	AFR	69416747	1460098	2790096	975074	30.5591	67461704	2.05823	0.0393654	1.9109
HG03172	1000G	AFR	69386109	1456957	2812922	978451	29.6	67453266	2.05798	0.0397064	1.93068
HG03175	1000G	AFR	69368592	1445988	2836760	981374	30.4273	67453726	2.05894	0.040059	1.96181
HG03189	1000G	AFR	69382409	1443021	2835944	981302	29.2591	67464866	2.05815	0.0400413	1.96528
HG03190	1000G	AFR	69414820	1468879	2774600	966440	29.2091	67439253	2.05647	0.039143	1.88892
HG03193	1000G	AFR	69371206	1423966	2868395	981592	30.3136	67468346	2.05413	0.0405168	2.01437
HG03195	1000G	AFR	69386827	1449210	2824340	978029	29.5409	67458538	2.05777	0.0398715	1.94888
HG03196	1000G	AFR	69385867	1427493	2837110	976469	28.4409	67446139	2.05532	0.0400646	1.98748
HG03198	1000G	AFR	69385981	1457672	2809213	974974	29.6636	67447112	2.05644	0.0396537	1.92719
HG03199	1000G	AFR	69394937	1440879	2822913	977386	29.6636	67457862	2.05638	0.0398515	1.95916
HG03202	1000G	AFR	69381225	1441920	2826100	970413	27.7773	67436396	2.05588	0.0399036	1.95996
HG03265	1000G	AFR	69397408	1439137	2811928	967739	28.9818	67432593	2.06301	0.039696	1.9539
HG03267	1000G	AFR	69363166	1448865	2835333	979694	32.4955	67448974	2.0599	0.0400403	1.95693
HG03268	1000G	AFR	69392181	1446447	2810873	972608	29.8045	67439470	2.05774	0.0396799	1.94329
HG03270	1000G	AFR	69381116	1441442	2842280	991944	43.4227	67482496	2.05826	0.0401324	1.97183
HG03271	1000G	AFR	69392014	1451637	2812795	974726	29.5182	67451329	2.06234	0.0397043	1.93767
HG03279	1000G	AFR	69372104	1449470	2827343	978809	32.9773	67448441	2.05789	0.0399221	1.9506
HG03280	1000G	AFR	69356677	1470362	2818911	983389	32.6227	67450395	2.05617	0.0397999	1.91715
HG03291	1000G	AFR	69388454	1439444	2832669	981846	28.65	67462495	2.05554	0.0399937	1.96789
HG03294	1000G	AFR	69414309	1428478	2823611	973067	28.5909	67457910	2.05817	0.0398574	1.97666
HG03295	1000G	AFR	69383412	1442521	2821325	975452	29.2091	67442927	2.05864	0.0398346	1.95583
HG03297	1000G	AFR	69393203	1444192	2821789	974089	28.7955	67451414	2.05673	0.0398347	1.95389
HG03298	1000G	AFR	69393958	1459854	2810815	978663	31.0136	67462960	2.05537	0.0396706	1.92541
HG03300	1000G	AFR	69413189	1458468	2797432	975569	30.5818	67463149	2.05617	0.0394718	1.91806
HG03301	1000G	AFR	69394102	1443608	2831029	977358	30.1273	67465398	2.05474	0.039965	1.96108
HG03303	1000G	AFR	69406045	1441462	2812992	974675	29.4318	67454551	2.05919	0.0397049	1.95149
HG03304	1000G	AFR	69387723	1428545	2837297	974559	29.9682	67445932	2.05887	0.0400656	1.98614
HG03311	1000G	AFR	69411429	1451204	2801898	976757	30.55	67458972	2.05704	0.0395399	1.93074
HG03313	1000G	AFR	69403748	1453040	2792239	969592	30.5182	67435229	2.05963	0.0394068	1.92165
HG03342	1000G	AFR	69386466	1435050	2839827	980560	30.5682	67464063	2.05652	0.0400984	1.9789
HG03343	1000G	AFR	69397154	1447546	2809302	984415	35.7227	67460280	2.0565	0.0396544	1.94073
HG03351	1000G	AFR	69397646	1437269	2821317	977400	33.1455	67454306	2.05743	0.0398295	1.96297
HG03352	1000G	AFR	69366883	1450784	2818109	974185	28.5409	67428471	2.05705	0.0397939	1.94247
HG03354	1000G	AFR	69388880	1439341	2827676	974555	29.1682	67448262	2.06059	0.039923	1.96456
HG03363	1000G	AFR	69391937	1454008	2803442	973266	28.9682	67441756	2.05827	0.039571	1.92808
HG03366	1000G	AFR	69356896	1442759	2837411	981523	32.7955	67440240	2.05597	0.0400766	1.96666
HG03367	1000G	AFR	69363480	1461522	2825561	986649	32.6455	67460062	2.05211	0.039895	1.9333
HG03369	1000G	AFR	69395686	1438980	2827159	979925	35.0091	67463275	2.05657	0.0399121	1.9647
HG03370	1000G	AFR	69384412	1439968	2823681	975508	29.6182	67444661	2.05586	0.0398688	1.96093
HG03372	1000G	AFR	69408686	1444776	2819936	983936	34.0273	67480864	2.056	0.0397996	1.95182
HG03499	1000G	AFR	69393711	1453918	2813813	983182	34.6409	67466832	2.05756	0.0397164	1.93533
HG03511	1000G	AFR	69374652	1452184	2814709	982272	30.6409	67445161	2.05601	0.0397407	1.93826
HG03514	1000G	AFR	69375071	1432371	2852167	981377	29.2682	67460018	2.0568	0.0402806	1.99122
HG03515	1000G	AFR	69387491	1447136	2819788	977357	29.4727	67452532	2.05627	0.039808	1.94853
HG03517	1000G	AFR	69393505	1449204	2814308	980877	34.7227	67459521	2.05724	0.0397261	1.94197
HG03518	1000G	AFR	69362822	1438589	2850380	981099	29.8136	67454403	2.05672	0.0402588	1.98137
HG03520	1000G	AFR	69381153	1441593	2837432	983265	29.5045	67465195	2.05477	0.0400639	1.96826
HG03521	1000G	AFR	69399578	1441797	2813727	975831	30.5182	67451248	2.05961	0.0397187	1.95154
HG01595	1000G	ASIA	70361975	1501837	2001586	820795	30.3455	67466357	2.04946	0.0278525	1.33276
HG01596	1000G	ASIA	70369976	1481802	2005507	820950	31.1	67460240	2.05385	0.0279117	1.35342
HG01597	1000G	ASIA	70343530	1497647	2008014	826712	30.9591	67458582	2.05181	0.0279507	1.34078
HG01598	1000G	ASIA	70327026	1498881	2022139	826746	29.3818	67455999	2.05393	0.0281533	1.3491
HG01599	1000G	ASIA	70360003	1492198	2007382	824118	31.1136	67465975	2.05069	0.0279377	1.34525
HG01600	1000G	ASIA	70334303	1498707	2023597	826284	30.7909	67464451	2.04852	0.0281709	1.35023
HG01840	1000G	ASIA	70338816	1484465	2028493	825292	30.2409	67458170	2.05202	0.0282428	1.36648
HG01841	1000G	ASIA	70364412	1500571	1989707	821125	30.4636	67456347	2.05273	0.0276867	1.32597
HG01842	1000G	ASIA	70340490	1482035	2033355	824695	30.0318	67462456	2.0511	0.0283108	1.372
HG01843	1000G	ASIA	70355581	1496383	2004295	821177	29.9227	67456431	2.05317	0.0278948	1.33943
HG01844	1000G	ASIA	70331382	1491736	2014759	822758	29.6045	67441777	2.05175	0.0280517	1.35061
HG01845	1000G	ASIA	70350614	1497314	2008462	822689	29.8545	67460175	2.05266	0.0279543	1.34138
HG01846	1000G	ASIA	70352722	1492585	2013750	821428	29.2273	67460830	2.05226	0.028029	1.34917
HG01847	1000G	ASIA	70365233	1489418	2004117	822172	30.6091	67461712	2.05382	0.0278913	1.34557
HG01848	1000G	ASIA	70344832	1499414	2010435	822608	31.3727	67458255	2.05113	0.0279832	1.34081
HG01849	1000G	ASIA	70365594	1482205	2013512	822424	31.0955	67465993	2.05345	0.0280247	1.35846
HG01850	1000G	ASIA	70333383	1492718	2023884	828012	31.6136	67459778	2.04898	0.0281776	1.35584
HG01851	1000G	ASIA	70361947	1490112	2007326	822659	30.1182	67462254	2.05192	0.0279369	1.3471
HG01852	1000G	ASIA	70334971	1499543	2017647	828396	30.4909	67464156	2.05134	0.0280874	1.34551
HG01853	1000G	ASIA	70348449	1490667	2011182	822965	30.1636	67455343	2.05094	0.0279956	1.34918
HG01855	1000G	ASIA	70346269	1500522	2010612	825538	31.1091	67465942	2.05351	0.0279847	1.33994
HG01857	1000G	ASIA	70346549	1499535	2011773	824211	30.0273	67464302	2.05096	0.0280011	1.3416
HG01858	1000G	ASIA	70354200	1496277	2003642	816793	31.2636	67449121	2.05289	0.0278863	1.33908
HG01859	1000G	ASIA	70353184	1502268	1993885	820458	29.2682	67450551	2.05071	0.0277486	1.32725
HG01860	1000G	ASIA	70366806	1494998	2000997	822079	29.7455	67465605	2.05475	0.0278451	1.33846
HG01861	1000G	ASIA	70371528	1499612	1988759	822418	31.0318	67463572	2.05093	0.0276712	1.32618
HG01862	1000G	ASIA	70344363	1494499	2011881	823624	30.6955	67455809	2.05211	0.0280055	1.34619
HG01863	1000G	ASIA	70365934	1497816	1996455	822140	30.25	67464307	2.04915	0.0277811	1.33291
HG01864	1000G	ASIA	70340117	1487597	2026767	824749	30.8727	67462138	2.05252	0.0282171	1.36244
HG01865	1000G	ASIA	70353600	1480978	2017676	820872	30.6818	67454370	2.04981	0.0280878	1.36239
HG01866	1000G	ASIA	70353186	1503783	2001821	823197	29.9955	67465475	2.05212	0.0278584	1.33119
HG01867	1000G	ASIA	70342701	1507083	2003221	823725	30.2455	67457919	2.05271	0.0278807	1.3292
HG01868	1000G	ASIA	70354215	1494902	2005333	821783	29.9818	67458386	2.05134	0.0279103	1.34145
HG01869	1000G	ASIA	70332777	1488393	2018899	821259	28.8682	67440671	2.05097	0.0281101	1.35643
HG01870	1000G	ASIA	70365021	1506287	1975903	816876	29.1273	67443455	2.05537	0.0274922	1.31177
HG01871	1000G	ASIA	70341687	1495542	2010912	823900	30.1591	67453811	2.05114	0.0279926	1.3446
HG01872	1000G	ASIA	70342529	1495483	2015337	825026	30.7773	67460704	2.04992	0.0280539	1.34762
HG01873	1000G	ASIA	70366073	1498933	1990481	822339	30.6045	67460066	2.04687	0.0276975	1.32793
HG01874	1000G	ASIA	70359234	1492254	2010853	823054	30.0955	67466810	2.05093	0.0279862	1.34753
HG01878	1000G	ASIA	70342881	1486907	2024715	825338	30.5273	67462683	2.05321	0.0281877	1.3617
HG02016	1000G	ASIA	70319459	1462376	2059838	826279	27.8409	67450357	2.04771	0.0286958	1.40856
HG02017	1000G	ASIA	70360226	1485480	2014751	821715	28.1545	67464204	2.05119	0.0280427	1.3563
HG02019	1000G	ASIA	70343546	1489887	2025592	823454	28	67464200	2.04668	0.0281985	1.35956
HG02020	1000G	ASIA	70346774	1494040	2014836	823784	28.5	67461001	2.04767	0.0280458	1.34858
HG02023	1000G	ASIA	70334058	1482214	2042566	826945	29.2864	67469823	2.04947	0.0284415	1.37805
HG02025	1000G	ASIA	70358488	1504827	1990289	820351	29.6909	67454786	2.04693	0.0276955	1.3226
HG02026	1000G	ASIA	70364774	1499258	2000398	820775	27.5364	67466528	2.04851	0.0278359	1.33426
HG02028	1000G	ASIA	70350150	1506405	2006922	824001	27.7727	67468873	2.04999	0.0279296	1.33226
HG02029	1000G	ASIA	70350830	1483260	2022370	823357	29.8045	67462843	2.05126	0.0281533	1.36346
HG02031	1000G	ASIA	70315908	1500598	2021689	826330	28.8864	67447319	2.05004	0.0281508	1.34726
HG02032	1000G	ASIA	70362791	1496396	2000247	822040	29.9136	67462292	2.04987	0.0278356	1.33671
HG02035	1000G	ASIA	70326322	1489661	2030119	827036	30.6182	67457688	2.04781	0.0282683	1.36281
HG02040	1000G	ASIA	70316775	1485533	2036834	826888	30.0273	67448480	2.04574	0.0283673	1.37111
HG02047	1000G	ASIA	70343625	1481997	2024639	825894	30.3045	67460258	2.05035	0.0281883	1.36616
HG02048	1000G	ASIA	70342119	1487066	2014720	822623	29.4591	67449457	2.04779	0.0280488	1.35483
HG02049	1000G	ASIA	70323279	1479991	2033540	826394	30.0091	67446900	2.04784	0.028321	1.37402
HG02050	1000G	ASIA	70361291	1500020	2000068	825345	32.6864	67468612	2.04878	0.0278323	1.33336
HG02057	1000G	ASIA	70327775	1482588	2035986	825427	29.7091	67454155	2.04819	0.0283523	1.37326
HG02058	1000G	ASIA	70336580	1472449	2039367	826637	30.6227	67458481	2.05022	0.0283999	1.38502
HG02060	1000G	ASIA	70337673	1496843	2005215	823076	29.6136	67445608	2.04613	0.0279144	1.33963
HG02061	1000G	ASIA	70343732	1494091	2002366	823873	31.3727	67445167	2.05148	0.0278734	1.34019
HG02064	1000G	ASIA	70328248	1492313	2023744	824973	28.6591	67451909	2.05001	0.0281778	1.35611
HG02067	1000G	ASIA	70327781	1491370	2028540	827463	30.3818	67457529	2.04627	0.0282451	1.36019
HG02069	1000G	ASIA	70330407	1479156	2039888	824047	27.5591	67455699	2.04904	0.0284069	1.37909
HG02070	1000G	ASIA	70361838	1490804	2009375	820993	28.7227	67463673	2.04959	0.0279652	1.34785
HG02072	1000G	ASIA	70338311	1483036	2026662	823233	29.9045	67452550	2.05072	0.0282181	1.36656
HG02073	1000G	ASIA	70361069	1504551	1986021	820017	29.8091	67454126	2.0507	0.0276352	1.32001
HG02075	1000G	ASIA	70321204	1483980	2040527	827246	29.4273	67456033	2.04517	0.0284175	1.37504
HG02076	1000G	ASIA	70353336	1493078	2001616	822068	30.4545	67453005	2.04827	0.0278597	1.3406
HG02078	1000G	ASIA	70362020	1504980	1991929	822755	28.1273	67464555	2.0464	0.0277169	1.32356
HG02079	1000G	ASIA	70347641	1498862	2011519	825260	28.6	67465292	2.05178	0.0279975	1.34203
HG02081	1000G	ASIA	70342988	1500871	2008710	823586	28.1273	67457675	2.0503	0.0279594	1.33836
HG02082	1000G	ASIA	70368247	1496803	1992961	818718	28.0727	67457415	2.04955	0.027732	1.33148
HG02084	1000G	ASIA	70353594	1503580	2003331	822200	28.1818	67464217	2.05365	0.0278793	1.33237
HG02085	1000G	ASIA	70365630	1491649	2001926	822301	28.8091	67463110	2.05013	0.0278598	1.34209
HG02086	1000G	ASIA	70344096	1493089	2022535	824835	28.8045	67466400	2.04806	0.0281544	1.3546
HG02087	1000G	ASIA	70343697	1493499	2014884	824541	30.15	67459706	2.05148	0.0280479	1.3491
HG02088	1000G	ASIA	70351667	1496725	2009378	824149	30.7545	67465054	2.05117	0.0279669	1.34252
HG02113	1000G	ASIA	70367920	1490556	1995231	820717	29.4818	67456887	2.04968	0.0277661	1.33858
HG02116	1000G	ASIA	70328125	1487593	2028974	826412	29.2409	67453742	2.04777	0.0282525	1.36393
HG02121	1000G	ASIA	70333073	1479778	2041663	825092	28	67461113	2.04919	0.0284303	1.37971
HG02122	1000G	ASIA	70325028	1489153	2027929	825924	29.9636	67450883	2.0486	0.0282386	1.3618
HG02127	1000G	ASIA	70355366	1511773	1986425	823273	30.0909	67458433	2.0512	0.0276402	1.31397
HG02128	1000G	ASIA	70345461	1503278	1998999	830201	29.5545	67461091	2.04703	0.0278223	1.32976
HG02130	1000G	ASIA	70354204	1487736	2008538	821574	29.7682	67453088	2.05076	0.0279577	1.35006
HG02131	1000G	ASIA	70304103	1465485	2076291	829066	30.0273	67458244	2.05084	0.02893	1.41679
HG02133	1000G	ASIA	70336483	1499015	2010381	826263	31.1818	67454316	2.0504	0.0279859	1.34113
HG02134	1000G	ASIA	70330925	1497857	2017675	825062	29.95	67453954	2.04976	0.0280901	1.34704
HG02136	1000G	ASIA	70354177	1480367	2020714	823573	29.2818	67460256	2.04826	0.0281301	1.36501
HG02137	1000G	ASIA	70364155	1510127	1981114	820068	29.8818	67456949	2.05078	0.0275636	1.31189
HG02138	1000G	ASIA	70351521	1495538	2005448	821875	30.3818	67456149	2.04594	0.0279127	1.34095
HG02139	1000G	ASIA	70358555	1479315	2020771	821393	30.3045	67461936	2.0526	0.0281296	1.36602
HG02140	1000G	ASIA	70337881	1495072	2020612	825525	30.2182	67462421	2.0497	0.0281293	1.35151
HG02141	1000G	ASIA	70303934	1490658	2021736	825579	29.6727	67424337	2.04438	0.02816	1.35627
HG02142	1000G	ASIA	70329833	1456840	2064794	825853	30.2773	67459671	2.05058	0.0287629	1.41731
HG02512	1000G	ASIA	70369336	1517394	1966218	818360	30.8091	67451652	2.05269	0.0273516	1.29579
HG02513	1000G	ASIA	70352887	1508362	1989435	821061	30.4909	67453889	2.05072	0.0276844	1.31894
HG02521	1000G	ASIA	70343449	1481803	2023992	823740	30.2136	67455404	2.04995	0.0281794	1.3659
HG02522	1000G	ASIA	70339922	1507900	1998016	823132	28.1227	67450597	2.04652	0.027809	1.32503
HG00096	1000G	EUR	70372800	1358031	2136264	818987	30.7818	67467290	2.05638	0.0297817	1.57306
HG00097	1000G	EUR	70374915	1364532	2124772	817245	29.8909	67462602	2.05776	0.0296179	1.55714
HG00099	1000G	EUR	70382486	1367533	2121939	820947	33.0818	67474627	2.05494	0.0295741	1.55165
HG00100	1000G	EUR	70378550	1373335	2119984	818580	29.1318	67471496	2.05568	0.029546	1.54368
HG00101	1000G	EUR	70381682	1357220	2131014	816472	30.8955	67467291	2.05208	0.0297051	1.57013
HG00102	1000G	EUR	70398270	1354276	2121360	815128	29.6182	67469338	2.05333	0.0295649	1.56642
HG00103	1000G	EUR	70374978	1369136	2117749	816612	29.8227	67459676	2.05898	0.0295181	1.54678
HG00105	1000G	EUR	70364688	1357471	2132130	808832	27.8773	67439547	2.05444	0.0297276	1.57066
HG00106	1000G	EUR	70373311	1367889	2126529	821711	32.2045	67470433	2.05583	0.0296417	1.55461
HG00107	1000G	EUR	70424416	1349752	2100598	811017	30.1682	67464886	2.057	0.0292668	1.55628
HG00108	1000G	EUR	70388567	1354659	2121794	813426	29.9545	67459396	2.0574	0.0295748	1.56629
HG00109	1000G	EUR	70380018	1346443	2140678	817468	32.05	67464603	2.05706	0.029845	1.58988
HG00110	1000G	EUR	70412992	1402896	2056976	811638	29.1909	67464062	2.05616	0.0286424	1.46624
HG00111	1000G	EUR	70407779	1362000	2102760	804813	30.2409	67452617	2.05684	0.0292987	1.54388
HG00112	1000G	EUR	70375866	1372276	2110751	816105	30.0773	67454797	2.05693	0.0294189	1.53814
HG00113	1000G	EUR	70401485	1352968	2118806	813352	28.1591	67466529	2.05172	0.0295286	1.56604
HG00114	1000G	EUR	70397913	1371003	2100701	816221	30.6136	67466708	2.05578	0.0292703	1.53224
HG00115	1000G	EUR	70390755	1357240	2128211	815642	27.7227	67471044	2.05475	0.0296623	1.56804
HG00116	1000G	EUR	70388116	1366546	2119955	822174	36.05	67478242	2.05726	0.0295445	1.55132
HG00117	1000G	EUR	70423552	1391805	2063054	815398	33.2045	67474805	2.05136	0.0287272	1.48229
HG00118	1000G	EUR	70374155	1348311	2142381	820008	31.15	67467080	2.05525	0.0298704	1.58894
HG00119	1000G	EUR	70373834	1375932	2111685	815313	31.2727	67455890	2.05499	0.0294312	1.53473
HG00120	1000G	EUR	70387745	1360568	2126515	820688	33.0545	67478825	2.05294	0.0296385	1.56296
HG00121	1000G	EUR	70415181	1365993	2097939	810143	30.0591	67468531	2.054	0.0292269	1.53583
HG00122	1000G	EUR	70379576	1344758	2147861	819781	31.6591	67474211	2.05333	0.0299461	1.59721
HG00123	1000G	EUR	70359005	1351754	2150339	820686	29.3182	67464815	2.05369	0.0299863	1.59078
HG00125	1000G	EUR	70351468	1373329	2133111	816921	27.8591	67453081	2.05581	0.0297402	1.55324
HG00126	1000G	EUR	70397790	1366176	2115500	820204	35.65	67482479	2.05352	0.0294786	1.54848
HG00127	1000G	EUR	70397176	1370173	2101192	816064	31.4364	67465922	2.05857	0.0292778	1.53352
HG00128	1000G	EUR	70386633	1369570	2119442	822518	35.3136	67481020	2.05619	0.0295367	1.54752
HG00129	1000G	EUR	70395311	1363733	2105781	806929	28.1455	67448872	2.05372	0.0293452	1.54413
HG00130	1000G	EUR	70352885	1352320	2153818	813872	28.7273	67451038	2.05268	0.0300371	1.59268
HG00131	1000G	EUR	70374330	1371659	2112182	815832	30.2682	67456132	2.05732	0.0294397	1.53987
HG00132	1000G	EUR	70387585	1367264	2117578	816968	29.4273	67470899	2.0546	0.0295113	1.54877
HG00133	1000G	EUR	70368240	1364297	2146297	830601	39.0364	67493007	2.05392	0.0299208	1.57319
HG00136	1000G	EUR	70377557	1360019	2127320	818502	29.4636	67466373	2.05519	0.0296542	1.56418
HG00137	1000G	EUR	70388357	1346350	2126198	811439	30.1045	67450881	2.05516	0.0296397	1.57923
HG00138	1000G	EUR	70362046	1369133	2131601	821123	31.2182	67465125	2.05834	0.0297165	1.5569
HG00139	1000G	EUR	70385841	1363377	2122217	818265	30.9091	67471811	2.05302	0.0295783	1.55659
HG00140	1000G	EUR	70392264	1354390	2129748	818193	30.1364	67476701	2.05135	0.0296843	1.57248
HG00141	1000G	EUR	70378022	1359375	2128233	811373	30.6545	67453569	2.06128	0.029667	1.5656
HG00142	1000G	EUR	70352979	1351701	2158502	822917	29.6909	67468458	2.05063	0.0301027	1.59688
HG00143	1000G	EUR	70370827	1348956	2137332	812335	30.15	67447784	2.05832	0.0298011	1.58443
HG00145	1000G	EUR	70376776	1359651	2130386	818636	28.5909	67466613	2.05434	0.0296974	1.56686
HG00146	1000G	EUR	70378024	1353333	2139358	824715	35.0682	67478278	2.05233	0.0298246	1.58081
HG00148	1000G	EUR	70374338	1351245	2142239	818734	28.2136	67468733	2.05055	0.0298672	1.58538
HG00149	1000G	EUR	70371486	1358642	2133310	819993	30.0727	67465489	2.05045	0.0297408	1.57018
HG00150	1000G	EUR	70364720	1360252	2144877	825516	33.5773	67479834	2.05315	0.0299042	1.57682
HG00151	1000G	EUR	70401478	1373673	2106854	819779	31.5909	67482725	2.05186	0.0293535	1.53374
HG00154	1000G	EUR	70386898	1362096	2112397	815107	30.4818	67458090	2.05626	0.0294415	1.55084
HG00155	1000G	EUR	70377842	1364990	2131415	815806	28.75	67468679	2.05413	0.0297091	1.56149
HG00157	1000G	EUR	70375775	1355457	2142983	820071	28.75	67475338	2.05621	0.0298752	1.581
HG00158	1000G	EUR	70364067	1347458	2159415	825414	31.9273	67478602	2.0539	0.0301125	1.60258
HG00159	1000G	EUR	70364928	1359626	2131540	819601	30.8136	67457680	2.05366	0.0297184	1.56774
HG00160	1000G	EUR	70388751	1369013	2117062	817137	30.0227	67473395	2.05206	0.0295029	1.54641
HG00231	1000G	EUR	70387837	1355714	2129923	816453	29.4773	67470617	2.05253	0.029688	1.57107
HG00232	1000G	EUR	70413464	1344991	2128849	825102	40.6682	67495076	2.05466	0.0296669	1.5828
HG00233	1000G	EUR	70361636	1358082	2150241	822616	34.7182	67473884	2.0546	0.0299812	1.58329
HG00234	1000G	EUR	70371479	1362632	2130225	816432	33.0182	67460986	2.05762	0.0296961	1.56332
HG00235	1000G	EUR	70389151	1367785	2118223	821378	32.5727	67478896	2.05307	0.0295194	1.54865
HG00236	1000G	EUR	70393282	1375674	2106204	819687	33.6591	67476465	2.05532	0.029347	1.53103
HG00237	1000G	EUR	70362547	1362117	2135735	821047	29.5455	67462838	2.05643	0.0297769	1.56795
HG00238	1000G	EUR	70348787	1359888	2134470	810907	27.6727	67432351	2.05918	0.0297659	1.56959
HG00239	1000G	EUR	70380983	1371629	2112187	815182	31.6136	67459470	2.05727	0.0294371	1.53991
HG00240	1000G	EUR	70361990	1364981	2132055	816551	27.7409	67456107	2.05455	0.0297246	1.56197
HG00242	1000G	EUR	70385423	1351029	2139222	820154	34.5909	67477823	2.05711	0.0298206	1.5834
HG00243	1000G	EUR	70384988	1351733	2136737	822901	33.9727	67479330	2.05402	0.0297858	1.58074
HG00244	1000G	EUR	70382299	1353810	2134300	819360	32.2091	67471284	2.05311	0.0297521	1.57651
HG00245	1000G	EUR	70367559	1362204	2138465	824052	35.3	67474481	2.05581	0.0298128	1.56986
HG00246	1000G	EUR	70362392	1351287	2151301	820573	30.4773	67467021	2.05737	0.0299985	1.59204
HG00250	1000G	EUR	70380776	1358744	2123683	814059	28.6727	67458014	2.0533	0.0296027	1.56298
HG00251	1000G	EUR	70379064	1342419	2143939	817719	34.1682	67464588	2.05641	0.0298926	1.59707
HG00252	1000G	EUR	70397527	1372863	2097487	813973	30.7045	67463181	2.05091	0.029225	1.52782
HG00253	1000G	EUR	70372753	1355589	2143305	822115	31.8409	67476794	2.05404	0.0298809	1.58109
HG00254	1000G	EUR	70359785	1354890	2140889	820623	31.0545	67458471	2.05637	0.0298529	1.58012
HG00255	1000G	EUR	70377485	1371297	2120491	820625	30.8864	67471846	2.05336	0.0295544	1.54634
HG00256	1000G	EUR	70391483	1368744	2117059	818219	29.8409	67478585	2.05752	0.0295018	1.54672
HG00257	1000G	EUR	70368011	1359102	2137744	821307	31.3773	67468142	2.05917	0.0298038	1.57291
HG00258	1000G	EUR	70368529	1349246	2147794	819996	32.7091	67467517	2.05642	0.0299479	1.59185
HG00259	1000G	EUR	70364251	1347763	2151780	817548	29.0409	67461326	2.05411	0.0300059	1.59656
HG00260	1000G	EUR	70407277	1365133	2103898	809722	29.1182	67464853	2.05202	0.0293135	1.54117
HG00261	1000G	EUR	70387344	1367557	2109422	812887	29.25	67457297	2.05393	0.0293976	1.54247
HG00262	1000G	EUR	70374978	1356390	2137047	816897	28.2409	67465971	2.05172	0.0297924	1.57554
HG00263	1000G	EUR	70391343	1355994	2121170	814751	28.6545	67463627	2.05649	0.0295644	1.56429
HG00264	1000G	EUR	70372374	1359229	2125786	816110	30.6682	67453683	2.05407	0.0296353	1.56396
HG00265	1000G	EUR	70384378	1372421	2107368	818468	31.5273	67465667	2.05649	0.0293682	1.53551
HG01334	1000G	EUR	70366317	1351499	2136920	816409	30.0364	67452547	2.0558	0.0297962	1.58115
HG01789	1000G	EUR	70360951	1361956	2137513	819831	29.7545	67461171	2.05329	0.0298024	1.56944
HG01790	1000G	EUR	70369456	1368255	2114723	814584	29.3909	67447628	2.05709	0.0294785	1.54556
HG01791	1000G	EUR	70376403	1361093	2127119	812075	27.5591	67454042	2.05561	0.0296514	1.5628
HG02215	1000G	EUR	70411996	1362008	2096916	812282	30.7136	67462441	2.05693	0.0292155	1.53958
NA06984	1000G	EUR	70388368	1358239	2118138	817495	30.6955	67462012	2.05344	0.0295225	1.55947
NA06985	1000G	EUR	70360933	1355284	2139946	817884	31.3545	67454234	2.05578	0.0298391	1.57896
NA06986	1000G	EUR	70378604	1362858	2118549	815401	29.45	67457186	2.05526	0.0295303	1.55449
NA06989	1000G	EUR	70379173	1362998	2119555	811463	27.0364	67451649	2.05831	0.0295441	1.55507
NA06994	1000G	EUR	70349218	1360387	2128647	814521	28.5864	67434196	2.05938	0.0296843	1.56474
NA07000	1000G	EUR	70389044	1341635	2141028	820132	32.5591	67473334	2.05434	0.0298481	1.59583
NA07037	1000G	EUR	70344257	1364415	2132552	820701	30.9182	67444799	2.05664	0.0297391	1.56298
NA07048	1000G	EUR	70349163	1362657	2139214	820920	30.3091	67453805	2.05179	0.0298307	1.56988
NA07051	1000G	EUR	70392590	1370530	2095726	813644	29.6545	67452981	2.05511	0.0292034	1.52914
NA07056	1000G	EUR	70351440	1356932	2136896	817999	29.2182	67444366	2.05363	0.0297998	1.5748
NA07347	1000G	EUR	70347769	1376995	2129941	818536	30.6318	67450882	2.05946	0.029696	1.5468
NA07357	1000G	EUR	70350714	1361434	2119692	815149	28.3364	67426627	2.05471	0.0295583	1.55696
NA10847	1000G	EUR	70397042	1364306	2111235	816005	30.3409	67470776	2.05966	0.0294202	1.54748
NA10851	1000G	EUR	70377430	1376434	2109764	815720	30.1409	67459191	2.05633	0.0294028	1.53278
NA11829	1000G	EUR	70350008	1356363	2131687	824488	32.5909	67444847	2.05187	0.029728	1.57162
NA11830	1000G	EUR	70367902	1364298	2130873	820172	30.9955	67465030	2.05613	0.0297059	1.56188
NA11831	1000G	EUR	70392309	1345671	2127362	817627	31.7227	67463050	2.05512	0.0296546	1.58089
NA11832	1000G	EUR	70365767	1371968	2123716	820686	29.8182	67463465	2.053	0.0296039	1.54793
NA11840	1000G	EUR	70373308	1364310	2115204	814079	30.1227	67447026	2.05561	0.0294853	1.55038
NA11843	1000G	EUR	70352897	1360526	2139693	815040	28.5182	67446835	2.05438	0.0298367	1.5727
NA11881	1000G	EUR	70389070	1364423	2117892	819232	30.3636	67472559	2.05474	0.0295162	1.55223
NA11892	1000G	EUR	70343689	1360014	2142847	823909	30.2864	67452804	2.05136	0.0298847	1.57561
NA11893	1000G	EUR	70360950	1365986	2122175	816845	29.9682	67447176	2.05766	0.0295869	1.55358
NA11894	1000G	EUR	70367317	1360064	2139932	822463	30.2409	67472324	2.0579	0.0298342	1.57341
NA11918	1000G	EUR	70365022	1351942	2131391	814509	28.3773	67442555	2.05328	0.0297195	1.57654
NA11919	1000G	EUR	70351736	1346997	2155092	819959	29.55	67453514	2.05864	0.0300576	1.59992
NA11920	1000G	EUR	70348285	1369469	2137800	823995	29.3682	67461561	2.05354	0.0298085	1.56104
NA11930	1000G	EUR	70345303	1341358	2164927	814331	28.5955	67445029	2.05401	0.0301999	1.61398
NA11931	1000G	EUR	70392846	1348434	2138475	821614	30.6682	67483684	2.05754	0.0298082	1.5859
NA11932	1000G	EUR	70355678	1349524	2156954	822214	30.6864	67466298	2.05228	0.0300809	1.59831
NA11933	1000G	EUR	70358786	1346934	2152375	820285	29.6591	67459859	2.05559	0.0300168	1.59798
NA11992	1000G	EUR	70329197	1363542	2150440	820866	29.1364	67446200	2.05439	0.0299952	1.5771
NA11994	1000G	EUR	70367621	1352168	2138678	821723	30.8409	67463298	2.05551	0.0298199	1.58167
NA11995	1000G	EUR	70395772	1358485	2121498	817642	28.2227	67474851	2.05396	0.0295662	1.56166
NA12003	1000G	EUR	70387349	1349187	2128742	818395	31.8545	67465928	2.05239	0.0296744	1.5778
NA12004	1000G	EUR	70368048	1347618	2155909	822083	30.8636	67475146	2.05206	0.0300619	1.59979
NA12005	1000G	EUR	70372480	1355635	2106636	807924	28.6364	67419921	2.05435	0.0293697	1.55398
NA12006	1000G	EUR	70355809	1342912	2144355	816673	29.9273	67438485	2.05339	0.0299079	1.59679
NA12043	1000G	EUR	70399809	1358971	2115602	818121	32.95	67474383	2.05818	0.0294821	1.55677
NA12044	1000G	EUR	70392305	1350001	2127440	818891	30.6591	67470691	2.05304	0.0296539	1.57588
NA12045	1000G	EUR	70355319	1351260	2151886	822078	30.4136	67463025	2.05044	0.0300096	1.5925
NA12046	1000G	EUR	70363629	1355391	2140965	817661	29.3364	67458833	2.05665	0.0298521	1.57959
NA12058	1000G	EUR	70373319	1362040	2125030	816013	30.5455	67455166	2.05512	0.0296232	1.56018
NA12144	1000G	EUR	70372437	1350095	2130086	809007	29.4045	67437800	2.05841	0.029699	1.57773
NA12154	1000G	EUR	70351382	1354018	2149969	820441	30.1955	67457409	2.05543	0.0299834	1.58784
NA12155	1000G	EUR	70377556	1365649	2120960	819138	30.4909	67465551	2.05532	0.0295632	1.55308
NA12156	1000G	EUR	70363673	1362995	2140395	823953	32.0636	67475451	2.05607	0.029841	1.57036
NA12234	1000G	EUR	70373574	1360510	2121793	811849	29.2409	67446048	2.05633	0.0295786	1.55956
NA12249	1000G	EUR	70402304	1363269	2107413	817493	32.5045	67470988	2.05519	0.0293652	1.54585
NA12272	1000G	EUR	70360541	1369166	2114335	818017	30.3636	67443893	2.05603	0.0294764	1.54425
NA12273	1000G	EUR	70316752	1369736	2160889	826109	30.0727	67456174	2.05404	0.0301436	1.5776
NA12275	1000G	EUR	70354464	1349670	2148612	815727	27.6955	67449009	2.055	0.029965	1.59195
NA12282	1000G	EUR	70356987	1354354	2145057	820152	31.3182	67458949	2.05641	0.0299124	1.58382
NA12283	1000G	EUR	70356474	1355760	2145820	825300	34.9273	67467012	2.05488	0.0299226	1.58274
NA12286	1000G	EUR	70352075	1355530	2141106	818331	30.6818	67447756	2.05371	0.0298588	1.57953
NA12287	1000G	EUR	70350989	1365544	2137286	825183	30.5455	67461093	2.04761	0.0298019	1.56515
NA12340	1000G	EUR	70373524	1346317	2130231	817566	30.2182	67447857	2.05174	0.0297021	1.58227
NA12341	1000G	EUR	70342661	1358571	2149428	823905	31.5591	67457968	2.05429	0.0299776	1.58212
NA12342	1000G	EUR	70406733	1408945	2051568	818123	33.6773	67466926	2.05187	0.0285671	1.4561
NA12347	1000G	EUR	70368837	1339983	2146109	818013	31.3636	67453889	2.05305	0.0299281	1.60159
NA12348	1000G	EUR	70347333	1362478	2137073	818588	29.2	67447884	2.05287	0.0298017	1.56852
NA12383	1000G	EUR	70333428	1366588	2141023	822618	30.0273	67445385	2.05456	0.0298608	1.56669
NA12399	1000G	EUR	70377512	1361651	2126609	821508	33.7455	67469101	2.05541	0.0296436	1.56179
NA12400	1000G	EUR	70388169	1357996	2137058	826381	33.7091	67492369	2.05452	0.0297864	1.57369
NA12413	1000G	EUR	70391884	1360431	2101324	808495	27.6182	67439931	2.05686	0.0292858	1.5446
NA12414	1000G	EUR	70382603	1383622	2098894	816255	28.7955	67462694	2.05494	0.0292463	1.51696
NA12489	1000G	EUR	70383725	1366165	2117916	815505	29.7909	67462339	2.05339	0.029518	1.55026
NA12546	1000G	EUR	70355403	1362595	2133002	815150	28.9591	67445222	2.0532	0.0297415	1.5654
NA12716	1000G	EUR	70388978	1362556	2108657	813126	30.7955	67452852	2.05705	0.0293883	1.54757
NA12717	1000G	EUR	70368755	1375270	2115536	817202	30.4591	67456817	2.05202	0.0294873	1.53827
NA12718	1000G	EUR	70375794	1351164	2136867	819539	29.7045	67464884	2.05442	0.0297917	1.5815
NA12748	1000G	EUR	70357943	1350145	2150174	821954	30.75	67463442	2.05105	0.0299851	1.59255
NA12749	1000G	EUR	70372007	1343015	2135186	812327	28.8955	67441016	2.05671	0.0297732	1.58985
NA12750	1000G	EUR	70367090	1357009	2138134	820440	31.4455	67465127	2.05435	0.0298105	1.57562
NA12751	1000G	EUR	70390432	1351396	2133383	820960	33.2364	67479193	2.05833	0.0297369	1.57865
NA12760	1000G	EUR	70360322	1362901	2122244	814709	31.5955	67437854	2.06028	0.0295894	1.55715
NA12761	1000G	EUR	70381236	1348996	2130206	816295	30.6636	67457020	2.05425	0.0296975	1.5791
NA12762	1000G	EUR	70368714	1371732	2125655	819932	31.5273	67467998	2.05696	0.0296298	1.54961
NA12763	1000G	EUR	70366125	1350377	2142336	819273	30.5591	67459853	2.05406	0.0298723	1.58647
NA12775	1000G	EUR	70383168	1344837	2135540	819038	30.5864	67461670	2.05398	0.0297728	1.58795
NA12776	1000G	EUR	70357695	1352055	2160247	825853	30.4864	67477859	2.05084	0.0301249	1.59775
NA12777	1000G	EUR	70388500	1376486	2089991	812726	30.0909	67448268	2.05438	0.0291227	1.51835
NA12778	1000G	EUR	70384493	1377985	2103726	814207	28	67459763	2.0497	0.0293151	1.52667
NA12812	1000G	EUR	70372797	1359275	2132044	820585	32.1545	67467635	2.05754	0.0297223	1.56852
NA12813	1000G	EUR	70368356	1354038	2144384	826183	41.75	67477371	2.05622	0.0298984	1.5837
NA12814	1000G	EUR	70399539	1350514	2119181	815741	30.5727	67465282	2.05241	0.0295356	1.56917
NA12815	1000G	EUR	70361945	1368158	2131735	822503	31.7091	67466564	2.05453	0.0297188	1.55811
NA12827	1000G	EUR	70364973	1360071	2131201	826535	37.4045	67467043	2.05359	0.0297135	1.56698
NA12828	1000G	EUR	70357764	1363285	2143986	819403	29.3091	67466566	2.05632	0.0298934	1.57266
NA12829	1000G	EUR	70402244	1345429	2135779	825034	40.2864	67490112	2.05308	0.0297679	1.58743
NA12830	1000G	EUR	70343978	1343024	2156541	815645	28.1273	67436835	2.05254	0.0300827	1.60574
NA12842	1000G	EUR	70371786	1350458	2140189	818874	29.5364	67462573	2.05615	0.02984	1.58479
NA12843	1000G	EUR	70368937	1343412	2135222	811206	28.4182	67437812	2.05211	0.0297748	1.5894
NA12872	1000G	EUR	70349053	1355308	2144323	825544	35.0227	67458315	2.05679	0.0299051	1.58217
NA12873	1000G	EUR	70368027	1343871	2133815	818024	33.7273	67444653	2.05413	0.0297554	1.58781
NA12874	1000G	EUR	70420304	1404434	2050830	810890	31.2409	67466086	2.05396	0.0285533	1.46025
NA12878	1000G	EUR	70348110	1368726	2122361	817576	29.8864	67438753	2.05398	0.0295936	1.55061
NA12889	1000G	EUR	70379440	1347210	2144941	822011	34.9955	67476508	2.05444	0.0299044	1.59214
NA12890	1000G	EUR	70336618	1371151	2144344	822044	28.9	67455689	2.05325	0.0299039	1.5639
NA18525	1000G	ASIA	70363421	1501306	1989230	817519	30.0955	67450932	2.04792	0.0276802	1.325
NA18526	1000G	ASIA	70307909	1501820	2005330	824142	31.3227	67420177	2.05174	0.0279256	1.33527
NA18528	1000G	ASIA	70344006	1494672	2011137	822802	28.1955	67454598	2.04873	0.0279952	1.34554
NA18530	1000G	ASIA	70345875	1495256	2014757	824686	30.5682	67463128	2.05107	0.0280446	1.34743
NA18531	1000G	ASIA	70355196	1507776	1992753	823317	28.3636	67461467	2.05007	0.0277299	1.32165
NA18532	1000G	ASIA	70350054	1502948	1993826	818790	28.4636	67446786	2.05483	0.0277487	1.32661
NA18533	1000G	ASIA	70340531	1512694	1999700	824879	28.6455	67460152	2.0474	0.0278303	1.32195
NA18534	1000G	ASIA	70336677	1510431	2002758	823778	28.3591	67455536	2.04836	0.0278753	1.32595
NA18535	1000G	ASIA	70354106	1493926	2005251	821379	28.1318	67456259	2.05038	0.0279096	1.34227
NA18536	1000G	ASIA	70379421	1502477	1975221	816816	28.1091	67452123	2.05054	0.0274787	1.31464
NA18537	1000G	ASIA	70348615	1491411	2014817	823763	30.1045	67460499	2.05555	0.0280459	1.35095
NA18538	1000G	ASIA	70363692	1483490	2018000	825918	34.9364	67473651	2.05087	0.0280874	1.36031
NA18539	1000G	ASIA	70349308	1511734	1991252	822585	32.7682	67455313	2.05342	0.0277098	1.3172
NA18541	1000G	ASIA	70356943	1497298	1998297	820016	32.0091	67454693	2.05069	0.0278104	1.3346
NA18542	1000G	ASIA	70342081	1481646	2022951	822845	29.8682	67451926	2.05153	0.0281655	1.36534
NA18543	1000G	ASIA	70350569	1494647	2013074	824464	29.5364	67465638	2.04659	0.0280196	1.34686
NA18544	1000G	ASIA	70356175	1492303	2000140	820947	29.6091	67451235	2.05258	0.0278383	1.3403
NA18545	1000G	ASIA	70365996	1504352	1992593	823009	31.2364	67468188	2.05287	0.0277248	1.32455
NA18546	1000G	ASIA	70350583	1479220	2026690	821243	29.7455	67458799	2.0492	0.0282152	1.37011
NA18547	1000G	ASIA	70356318	1511868	2000566	827936	34.1727	67480738	2.05108	0.0278366	1.32324
NA18548	1000G	ASIA	70341699	1495554	2021774	825065	30.3045	67466084	2.05305	0.0281438	1.35186
NA18549	1000G	ASIA	70341464	1497177	2012186	823068	30.0545	67456098	2.05048	0.0280098	1.34399
NA18550	1000G	ASIA	70326319	1485833	2022407	822596	28.8364	67438699	2.04848	0.0281625	1.36113
NA18552	1000G	ASIA	70348788	1490856	2013043	822284	29.4227	67454962	2.05067	0.0280213	1.35026
NA18553	1000G	ASIA	70320566	1492315	2036079	826386	30.8273	67456757	2.05087	0.0283526	1.36438
NA18555	1000G	ASIA	70355675	1510039	1992820	823909	30.6682	67466059	2.05012	0.0277298	1.31971
NA18557	1000G	ASIA	70383316	1501802	1976234	817412	29.85	67458394	2.05207	0.0274916	1.31591
NA18558	1000G	ASIA	70360945	1494830	1992262	815852	29.3318	67442938	2.05298	0.0277258	1.33277
NA18559	1000G	ASIA	70364640	1497716	2003273	825352	32.1	67474194	2.05019	0.0278765	1.33755
NA18560	1000G	ASIA	70346038	1496513	2015959	826417	29.3	67466608	2.05018	0.0280608	1.3471
NA18561	1000G	ASIA	70336709	1482790	2025256	823275	29.0955	67448137	2.05136	0.0281992	1.36584
NA18562	1000G	ASIA	70352957	1487876	2021318	824628	32.2091	67468819	2.05243	0.0281361	1.35853
NA18563	1000G	ASIA	70341523	1483021	2034154	826556	31.1045	67467864	2.04959	0.0283212	1.37163
NA18564	1000G	ASIA	70337409	1478146	2037132	824662	30.6364	67460079	2.05394	0.0283662	1.37817
NA18565	1000G	ASIA	70358172	1502463	2000119	828450	39.9591	67472657	2.0514	0.0278333	1.33123
NA18566	1000G	ASIA	70357409	1495819	1996572	818670	29.3773	67448731	2.05416	0.0277868	1.33477
NA18567	1000G	ASIA	70340484	1516400	1988369	823815	30.9636	67452755	2.05114	0.0276712	1.31124
NA18570	1000G	ASIA	70344722	1492675	2017390	824952	28.8591	67460953	2.04785	0.0280827	1.35153
NA18571	1000G	ASIA	70363434	1494828	2003267	823990	30.9227	67466230	2.05064	0.027878	1.34013
NA18572	1000G	ASIA	70359524	1501112	2001321	831674	38.3591	67477453	2.04867	0.02785	1.33323
NA18573	1000G	ASIA	70344470	1485816	2027945	823602	30.0318	67463284	2.0546	0.0282325	1.36487
NA18574	1000G	ASIA	70368084	1506938	1980768	817490	30.6818	67451772	2.05389	0.0275585	1.31443
NA18577	1000G	ASIA	70354699	1499194	1997382	822270	30.2	67454883	2.04892	0.0277978	1.3323
NA18579	1000G	ASIA	70341845	1485887	2020676	819415	30.2455	67447811	2.04991	0.0281323	1.35991
NA18582	1000G	ASIA	70348246	1501954	2003522	822216	30.6	67457877	2.05142	0.0278847	1.33394
NA18591	1000G	ASIA	70392533	1501740	1981746	827149	35.6636	67486125	2.04879	0.0275647	1.31963
NA18592	1000G	ASIA	70393064	1497746	1974795	818149	31.2273	67464787	2.05072	0.0274694	1.31851
NA18593	1000G	ASIA	70357700	1501095	1998523	824081	30.1136	67463191	2.05232	0.0278118	1.33138
NA18595	1000G	ASIA	70386414	1514431	1966139	821084	29.4227	67469081	2.04984	0.0273451	1.29827
NA18596	1000G	ASIA	70360603	1508307	1977586	815548	28.7409	67441450	2.05438	0.0275166	1.31113
NA18597	1000G	ASIA	70347286	1497830	2014133	823502	28.9045	67463668	2.05267	0.0280344	1.3447
NA18599	1000G	ASIA	70342201	1498956	2017586	828967	32.0364	67471529	2.05218	0.028084	1.34599
NA18602	1000G	ASIA	70346222	1500655	2006515	823525	28.0182	67458801	2.05143	0.0279277	1.33709
NA18603	1000G	ASIA	70349180	1499396	2008913	824106	31.4682	67465080	2.05184	0.0279604	1.33981
NA18605	1000G	ASIA	70341323	1504803	2003288	819624	30.2636	67448216	2.0524	0.027883	1.33126
NA18606	1000G	ASIA	70424302	1542333	1907682	817158	34.8773	67472735	2.04948	0.0265079	1.23688
NA18608	1000G	ASIA	70349794	1493180	1994403	818216	29.8909	67435186	2.04644	0.0277606	1.33567
NA18609	1000G	ASIA	70370134	1491411	1996907	821281	31.4955	67459757	2.05311	0.0277883	1.33894
NA18610	1000G	ASIA	70352436	1501413	1999469	821358	29.2636	67456200	2.05161	0.0278269	1.33172
NA18611	1000G	ASIA	70356670	1492011	2010784	823640	31.2	67464415	2.05227	0.0279864	1.3477
NA18612	1000G	ASIA	70356591	1488941	2012760	829748	37.3	67471869	2.05127	0.0280151	1.35181
NA18613	1000G	ASIA	70359891	1501895	1991711	823465	30.0591	67459255	2.05189	0.0277159	1.32613
NA18614	1000G	ASIA	70367523	1497971	1993356	819057	28.8364	67458322	2.05189	0.0277373	1.3307
NA18615	1000G	ASIA	70367448	1499949	1993120	823901	30.9364	67466585	2.05229	0.0277333	1.32879
NA18616	1000G	ASIA	70373336	1498968	1985046	818921	29.6955	67458365	2.05162	0.0276191	1.32428
NA18617	1000G	ASIA	70359684	1502759	1992855	816997	29.9136	67451208	2.05516	0.0277315	1.32613
NA18618	1000G	ASIA	70350275	1502402	2012761	830426	31.55	67479571	2.05024	0.0280123	1.3397
NA18619	1000G	ASIA	70365871	1491524	2004357	821212	30.2455	67464436	2.04849	0.0278935	1.34383
NA18620	1000G	ASIA	70367056	1502506	1992275	823193	31.9364	67467555	2.05104	0.0277207	1.32597
NA18621	1000G	ASIA	70332988	1511286	1993120	821697	29.0636	67440215	2.0514	0.0277422	1.31882
NA18622	1000G	ASIA	70363849	1489217	1998212	820569	30.7864	67453497	2.05344	0.0278097	1.34179
NA18623	1000G	ASIA	70340947	1495346	2015466	826139	30.2727	67460897	2.04806	0.0280564	1.34783
NA18624	1000G	ASIA	70346626	1507919	1998754	822183	29.6318	67457014	2.05229	0.0278167	1.3255
NA18625	1000G	ASIA	70366838	1506525	1982259	820323	30.7591	67456900	2.05084	0.0275799	1.31578
NA18626	1000G	ASIA	70349434	1486512	2018841	824275	32.3727	67461082	2.04854	0.0281035	1.35811
NA18627	1000G	ASIA	70381937	1501793	1976046	815480	29.25	67453746	2.05435	0.0274895	1.31579
NA18628	1000G	ASIA	70349356	1496580	2012137	824334	29.6273	67463930	2.0488	0.0280063	1.34449
NA18629	1000G	ASIA	70357571	1498852	2014019	828954	34.7182	67483289	2.05273	0.0280284	1.34371
NA18630	1000G	ASIA	70372783	1508076	1987959	828284	36.7591	67479680	2.05236	0.0276563	1.31821
NA18631	1000G	ASIA	70372528	1497699	1991198	819412	30.05	67460429	2.05249	0.0277055	1.3295
NA18632	1000G	ASIA	70356765	1499274	1999161	819432	29.6818	67454834	2.05264	0.0278218	1.33342
NA18633	1000G	ASIA	70351751	1505290	2005885	829512	34.5818	67476175	2.05192	0.0279149	1.33256
NA18634	1000G	ASIA	70360852	1511257	1988295	820415	29.0409	67461144	2.05141	0.0276643	1.31566
NA18635	1000G	ASIA	70356133	1492060	2009799	824489	31.3409	67466118	2.05181	0.0279729	1.347
NA18636	1000G	ASIA	70324306	1497556	2030140	831650	31.8545	67467047	2.04649	0.0282663	1.35564
NA18637	1000G	ASIA	70330104	1498000	2023583	827447	30.4545	67461568	2.04922	0.0281726	1.35086
NA18638	1000G	ASIA	70367056	1487969	2014675	833313	42.1364	67486837	2.05086	0.0280381	1.35398
NA18639	1000G	ASIA	70371188	1496550	1990159	817866	29.2318	67454534	2.05301	0.027692	1.32983
NA18640	1000G	ASIA	70369269	1499290	1994060	821570	30.5682	67465127	2.05573	0.0277459	1.33
NA18641	1000G	ASIA	70349057	1505433	2000705	824833	30.6364	67462102	2.05281	0.0278438	1.32899
NA18642	1000G	ASIA	70352180	1481332	2027932	823044	31.7636	67465656	2.05452	0.028231	1.36899
NA18643	1000G	ASIA	70370395	1494968	1998376	821688	31.7591	67468835	2.05361	0.0278072	1.33673
NA18644	1000G	ASIA	70354343	1496271	2000184	822821	35.6227	67454125	2.05365	0.0278381	1.33678
NA18645	1000G	ASIA	70361625	1506862	1978802	819886	30.2273	67447346	2.04983	0.0275337	1.31319
NA18646	1000G	ASIA	70299236	1487972	2003313	816176	28.1682	67385514	2.05179	0.0279063	1.34634
NA18647	1000G	ASIA	70346034	1491746	2020596	824429	30.7909	67465179	2.05055	0.0281272	1.35452
NA18648	1000G	ASIA	70349102	1488567	2017245	826163	31.3545	67462085	2.05303	0.0280806	1.35516
NA18740	1000G	ASIA	70344372	1504926	2005568	825451	30.9091	67462706	2.05282	0.0279135	1.33267
NA18745	1000G	ASIA	70346092	1496501	2010535	820161	30.8455	67452898	2.05165	0.0279853	1.34349
NA18747	1000G	ASIA	70353985	1499488	1998700	822972	29.7318	67457609	2.04638	0.0278163	1.33292
NA18748	1000G	ASIA	70354290	1496084	2003873	825953	32.0727	67463360	2.05096	0.0278895	1.33941
NA18749	1000G	ASIA	70362170	1503486	1992917	820878	28.2591	67461203	2.04866	0.0277311	1.32553
NA18757	1000G	ASIA	70367791	1485540	2012817	820628	27.9273	67469500	2.04912	0.0280129	1.35494

## Sheet: Sup_Data_4
Supplementary Data 4: Introgressed archaic segments identified with hmmix per sample for the most frequent introgressed haplotype for the genomic region chr12:58391529-58634980 under selection in PNG highlanders
Source data are provided as a Source Data file.
haplo_Skov	Coordinates introgressed segment	ovelap with the region under selection	length_Skov	mean_prob	aSNPs	admixpop variants	Altai Neanderthal	Chagyrskaya Phalanx	Denisovan	Vindija33.19	archaic origin	pop
191121_FD09254746_hap1	12.58455000.58543000	88000	88000	0.94272	41	2	1	1	1	1	ambiguous	LL
191121_FD09254746_hap2	12.58465000.58559000	94000	94000	0.91446	43	2	1	1	1	1	ambiguous	LL
191121_FD09254747_hap1	12.58462000.58546000	84000	84000	0.93606	40	2	1	1	1	1	ambiguous	LL
191121_FD09254747_hap2	12.58464000.58543000	79000	79000	0.9493	38	2	1	1	1	1	ambiguous	LL
191121_FD09254755_hap1	12.58464000.58542000	78000	78000	0.95551	40	2	1	1	1	1	ambiguous	LL
191121_FD09254755_hap2	12.58464000.58544000	80000	80000	0.94595	38	2	1	1	1	1	ambiguous	LL
191121_FD09254756_hap1	12.58465000.58543000	78000	78000	0.95242	39	2	1	1	1	1	ambiguous	LL
191121_FD09254756_hap2	12.58465000.58547000	82000	82000	0.94748	42	2	1	1	1	1	ambiguous	LL
191121_FD09254762_hap2	12.58465000.58543000	78000	78000	0.95379	38	2	1	1	1	1	ambiguous	LL
191121_FD09254763_hap1	12.58459000.58543000	84000	84000	0.93461	38	2	1	1	1	1	ambiguous	LL
191121_FD09254763_hap2	12.58465000.58543000	78000	78000	0.9538	38	2	1	1	1	1	ambiguous	LL
191121_FD09254788_hap1	12.58426000.58543000	117000	117000	0.94961	44	2	1	1	1	1	ambiguous	LL
191121_FD09254793_hap2	12.58465000.58548000	83000	83000	0.93438	40	2	1	1	1	1	ambiguous	LL
191121_FD09254794_hap1	12.58483000.58547000	64000	64000	0.96473	34	2	1	1	1	1	ambiguous	LL
191121_FD09254794_hap2	12.58465000.58542000	77000	77000	0.95338	40	2	1	1	1	1	ambiguous	LL
191121_FD09254795_hap1	12.58469000.58550000	81000	81000	0.94395	36	2	1	1	1	1	ambiguous	LL
191121_FD09254795_hap2	12.58450000.58548000	98000	98000	0.95114	44	2	1	1	1	1	ambiguous	LL
191121_FD09254801_hap2	12.58464000.58545000	81000	81000	0.94516	41	2	1	1	1	1	ambiguous	LL
191121_FD09254803_hap1	12.58464000.58544000	80000	80000	0.94791	38	2	1	1	1	1	ambiguous	LL
191121_FD09254803_hap2	12.58464000.58544000	80000	80000	0.9479	37	2	1	1	1	1	ambiguous	LL
191121_FD09254809_hap1	12.58465000.58549000	84000	84000	0.93016	39	2	1	1	1	1	ambiguous	LL
191121_FD09254809_hap2	12.58465000.58543000	78000	78000	0.95387	39	2	1	1	1	1	ambiguous	LL
191121_FD09254811_hap1	12.58449000.58579000	130000	130000	0.98849	48	32	28	30	0	31	Neanderthal	LL
191121_FD09254812_hap1	12.58398000.58578000	180000	180000	0.97422	67	13	12	10	1	12	Neanderthal	LL
191121_FD09254820_hap1	12.58464000.58547000	83000	83000	0.94807	40	2	1	1	1	1	ambiguous	LL
191121_FD09254820_hap2	12.58464000.58544000	80000	80000	0.94905	39	2	1	1	1	1	ambiguous	LL
191121_FD09254825_hap2	12.58464000.58544000	80000	80000	0.94769	38	2	1	1	1	1	ambiguous	LL
191121_FD09254826_hap1	12.58462000.58543000	81000	81000	0.95422	38	4	2	3	1	3	Neanderthal	LL
191121_FD09254833_hap1	12.58447000.58557000	110000	110000	0.9617	51	9	6	8	1	8	Neanderthal	LL
191121_FD09254833_hap2	12.58464000.58579000	115000	115000	0.9614	42	25	23	23	0	24	Neanderthal	LL
191121_FD09254834_hap2	12.58450000.58542000	92000	92000	0.98991	39	22	20	21	0	21	Neanderthal	LL
O517_DA_C001KL3_hap2	12.58453000.58543000	90000	90000	0.91238	39	2	1	1	1	1	ambiguous	HL
O517_DA_C001KL4_hap1	12.58398000.58544000	146000	146000	0.97646	57	6	5	4	1	5	Neanderthal	HL
O517_DA_C001KL4_hap2	12.58464000.58543000	79000	79000	0.94893	38	2	1	1	1	1	ambiguous	HL
O517_DA_C001KL7_hap1	12.58464000.58544000	80000	80000	0.94622	38	2	1	1	1	1	ambiguous	HL
O517_DA_C001KLA_hap2	12.58460000.58547000	87000	87000	0.93518	39	1	0	0	1	0	Denisovan	HL
O517_DA_C001KLC_hap2	12.58451000.58544000	93000	93000	0.90403	40	2	1	1	1	1	ambiguous	HL
O517_DA_C001KLE_hap1	12.58464000.58543000	79000	79000	0.95212	38	2	1	1	1	1	ambiguous	HL
O517_DA_C001KLE_hap2	12.58397000.58544000	147000	147000	0.97817	57	6	5	4	1	5	Neanderthal	HL
O517_DA_C001KLF_hap2	12.58464000.58577000	113000	113000	0.89777	46	3	2	2	1	2	Neanderthal	HL
O517_DA_C001KLG_hap2	12.58442000.58542000	100000	100000	0.91881	44	2	1	1	1	1	ambiguous	HL
O517_DA_C001KLH_hap1	12.58464000.58543000	79000	79000	0.94942	40	2	1	1	1	1	ambiguous	HL
O517_DA_C001KLH_hap2	12.58465000.58543000	78000	78000	0.95657	38	2	1	1	1	1	ambiguous	HL
O517_DA_C001KLI_hap1	12.58464000.58544000	80000	80000	0.94857	38	2	1	1	1	1	ambiguous	HL
O517_DA_C001KLI_hap2	12.58461000.58544000	83000	83000	0.94086	38	2	1	1	1	1	ambiguous	HL
O517_DA_C001KLK_hap1	12.58464000.58542000	78000	78000	0.95656	40	2	1	1	1	1	ambiguous	HL
O517_DA_C001KLL_hap1	12.58451000.58543000	92000	92000	0.90813	40	2	1	1	1	1	ambiguous	HL
O517_DA_C001KLL_hap2	12.58450000.58544000	94000	94000	0.95062	41	2	1	1	1	1	ambiguous	HL
O517_DA_C001KLN_hap1	12.58451000.58544000	93000	93000	0.91024	40	2	1	1	1	1	ambiguous	HL
O517_DA_C001KLN_hap2	12.58464000.58544000	80000	80000	0.94987	38	2	1	1	1	1	ambiguous	HL
O517_DA_C001KLO_hap2	12.58464000.58543000	79000	79000	0.95144	38	2	1	1	1	1	ambiguous	HL
O517_DA_C001KLP_hap1	12.58449000.58578000	129000	129000	0.99139	47	31	27	30	0	30	Neanderthal	HL
O517_DA_C001KLQ_hap1	12.58455000.58544000	89000	89000	0.91445	38	2	1	1	1	1	ambiguous	HL
O517_DA_C001KLQ_hap2	12.58451000.58544000	93000	93000	0.91124	40	2	1	1	1	1	ambiguous	HL
O517_DA_C001KLS_hap1	12.58455000.58562000	107000	107000	0.91426	46	2	1	1	1	1	ambiguous	HL
O517_DA_C001KLS_hap2	12.58464000.58544000	80000	80000	0.94912	38	2	1	1	1	1	ambiguous	HL
O517_DA_C001KLT_hap2	12.58465000.58549000	84000	84000	0.93015	37	2	1	1	1	1	ambiguous	HL
O517_DA_C001KLU_hap1	12.58463000.58542000	79000	79000	0.96051	41	2	1	1	1	1	ambiguous	HL
O517_DA_C001KLU_hap2	12.58465000.58543000	78000	78000	0.95239	39	2	1	1	1	1	ambiguous	HL
O517_DA_C001KLV_hap2	12.58442000.58543000	101000	101000	0.91646	43	2	1	1	1	1	ambiguous	HL
O517_DA_C001KLW_hap2	12.58452000.58544000	92000	92000	0.90554	39	2	1	1	1	1	ambiguous	HL
O517_DA_C001KLX_hap1	12.58450000.58543000	93000	93000	0.95129	41	2	1	1	1	1	ambiguous	HL
O517_DA_C001KLY_hap1	12.58449000.58544000	95000	95000	0.90979	40	2	1	1	1	1	ambiguous	HL
O517_DA_C001KLY_hap2	12.58462000.58547000	85000	85000	0.94227	40	2	1	1	1	1	ambiguous	HL
O517_DA_C001KLZ_hap1	12.58449000.58579000	130000	130000	0.9883	51	33	29	31	0	32	Neanderthal	HL
O517_DA_C001KLZ_hap2	12.58465000.58550000	85000	85000	0.92578	37	2	1	1	1	1	ambiguous	HL
O517_DA_C001KM0_hap1	12.58464000.58543000	79000	79000	0.9531	38	2	1	1	1	1	ambiguous	HL
O517_DA_C001KM0_hap2	12.58464000.58543000	79000	79000	0.95354	38	2	1	1	1	1	ambiguous	HL
O517_DA_C001KM4_hap1	12.58464000.58543000	79000	79000	0.94947	38	2	1	1	1	1	ambiguous	HL
O517_DA_C001KM4_hap2	12.58464000.58543000	79000	79000	0.94983	38	2	1	1	1	1	ambiguous	HL
O517_DA_C001KM5_hap2	12.58464000.58543000	79000	79000	0.95174	38	2	1	1	1	1	ambiguous	HL
O517_DA_C001KM6_hap1	12.58464000.58543000	79000	79000	0.94973	38	2	1	1	1	1	ambiguous	HL
O517_DA_C001KMC_hap2	12.58465000.58546000	81000	81000	0.94379	39	2	1	1	1	1	ambiguous	LL
O517_DA_C001KMD_hap2	12.58448000.58543000	95000	95000	0.92153	40	2	1	1	1	1	ambiguous	LL
O517_DA_C001KME_hap1	12.58463000.58542000	79000	79000	0.96286	42	2	1	1	1	1	ambiguous	LL
O517_DA_C001KMI_hap1	12.58449000.58578000	129000	129000	0.99202	50	32	29	30	0	31	Neanderthal	LL
O517_DA_C001KMI_hap2	12.58465000.58548000	83000	83000	0.94653	41	2	1	1	1	1	ambiguous	LL
O517_DA_C001KMJ_hap1	12.58465000.58543000	78000	78000	0.95562	38	2	1	1	1	1	ambiguous	LL
O517_DA_C001KMK_hap1	12.58454000.58569000	115000	115000	0.84606	43	2	1	1	1	1	ambiguous	LL
O517_DA_C001KMK_hap2	12.58454000.58544000	90000	90000	0.91537	39	2	1	1	1	1	ambiguous	LL
O517_DA_C001KML_hap1	12.58474000.58543000	69000	69000	0.97983	32	2	1	1	1	1	ambiguous	LL
O517_DA_C001KMN_hap1	12.58472000.58547000	75000	75000	0.96438	38	2	1	1	1	1	ambiguous	LL
O517_DA_C001KMP_hap2	12.58464000.58543000	79000	79000	0.95403	38	2	1	1	1	1	ambiguous	LL
O517_DA_C001KMR_hap2	12.58471000.58542000	71000	71000	0.98917	40	2	1	1	1	1	ambiguous	LL
O517_DA_C001KMU_hap1	12.58464000.58551000	87000	87000	0.92092	39	2	1	1	1	1	ambiguous	LL
O517_DA_C001KMX_hap1	12.58464000.58547000	83000	83000	0.94899	39	3	2	2	1	2	Neanderthal	LL
O517_DA_C001KMZ_hap1	12.58464000.58551000	87000	87000	0.91978	41	2	1	1	1	1	ambiguous	LL
O517_DA_C001KMZ_hap2	12.58464000.58548000	84000	84000	0.93271	40	2	1	1	1	1	ambiguous	LL
O517_DA_C001KN0_hap2	12.58474000.58542000	68000	68000	0.98934	34	2	1	1	1	1	ambiguous	LL
O517_DA_C001KN2_hap1	12.58451000.58547000	96000	96000	0.90709	43	2	1	1	1	1	ambiguous	LL
O517_DA_C001KN3_hap2	12.58464000.58544000	80000	80000	0.94805	38	2	1	1	1	1	ambiguous	LL
O517_DA_C001KN6_hap1	12.58460000.58561000	101000	101000	0.92812	44	2	1	1	1	1	ambiguous	LL
O517_DA_C001KN6_hap2	12.58464000.58547000	83000	83000	0.95044	42	2	1	1	1	1	ambiguous	LL
O517_DA_C001KN7_hap2	12.58464000.58544000	80000	80000	0.94604	37	2	1	1	1	1	ambiguous	LL
O517_DA_C001KN9_hap2	12.58464000.58544000	80000	80000	0.94824	39	2	1	1	1	1	ambiguous	LL
O517_DA_C001KNB_hap1	12.58463000.58543000	80000	80000	0.94919	40	2	1	1	1	1	ambiguous	LL
O517_DA_C001KNB_hap2	12.58409000.58578000	169000	169000	0.98859	69	36	32	33	0	35	Neanderthal	LL
O517_DA_C001KNC_hap1	12.58464000.58547000	83000	83000	0.94735	42	2	1	1	1	1	ambiguous	LL
O517_DA_C001KNG_hap2	12.58464000.58546000	82000	82000	0.94874	41	2	1	1	1	1	ambiguous	LL
O517_DA_C001KNM_hap2	12.58451000.58544000	93000	93000	0.90589	40	2	1	1	1	1	ambiguous	HL
O517_DA_C001KNN_hap1	12.58451000.58544000	93000	93000	0.9055	40	2	1	1	1	1	ambiguous	HL
O517_DA_C001KNN_hap2	12.58464000.58543000	79000	79000	0.95145	39	2	1	1	1	1	ambiguous	HL
O517_DA_C001KNP_hap1	12.58451000.58561000	110000	110000	0.91112	47	2	1	1	1	1	ambiguous	HL
O517_DA_C001KNP_hap2	12.58398000.58544000	146000	146000	0.98102	58	6	5	4	1	5	Neanderthal	HL
O517_DA_C001KNT_hap1	12.58464000.58542000	78000	78000	0.95519	40	2	1	1	1	1	ambiguous	HL
O517_DA_C001PIU_hap1	12.58465000.58543000	78000	78000	0.95165	41	2	1	1	1	1	ambiguous	HL
O517_DA_C001PIV_hap2	12.58464000.58543000	79000	79000	0.95063	38	2	1	1	1	1	ambiguous	HL
O517_DA_C001PJ7_hap2	12.58464000.58544000	80000	80000	0.94927	39	3	1	2	1	2	ambiguous	HL
O517_DA_C002DAV_hap1	12.58450000.58544000	94000	94000	0.97827	43	2	1	1	1	1	ambiguous	LL
O517_DA_C002DAV_hap2	12.58464000.58544000	80000	80000	0.94712	38	2	1	1	1	1	ambiguous	LL
O517_DA_C002DBK_hap2	12.58464000.58543000	79000	79000	0.94977	39	2	1	1	1	1	ambiguous	HL
O517_DA_C002DBL_hap1	12.58464000.58544000	80000	80000	0.94596	38	2	1	1	1	1	ambiguous	HL
O517_DA_C002DBM_hap2	12.58450000.58543000	93000	93000	0.95184	42	2	1	1	1	1	ambiguous	HL
O517_DA_C002DBN_hap1	12.58456000.58561000	105000	105000	0.91713	45	2	1	1	1	1	ambiguous	HL
O517_DA_C002DBN_hap2	12.58464000.58543000	79000	79000	0.95021	39	2	1	1	1	1	ambiguous	HL
O517_DA_C002DBP_hap2	12.58450000.58543000	93000	93000	0.95086	41	2	1	1	1	1	ambiguous	HL
O517_DA_C002DBQ_hap1	12.58465000.58548000	83000	83000	0.93466	38	2	1	1	1	1	ambiguous	HL
O517_DA_C002DBQ_hap2	12.58453000.58543000	90000	90000	0.91176	38	2	1	1	1	1	ambiguous	HL
O517_DA_C002DBS_hap1	12.58453000.58543000	90000	90000	0.9117	39	2	1	1	1	1	ambiguous	HL
O517_DA_C002DBS_hap2	12.58463000.58542000	79000	79000	0.9621	41	2	1	1	1	1	ambiguous	HL
O517_DA_C002DBW_hap1	12.58451000.58543000	92000	92000	0.90435	39	2	1	1	1	1	ambiguous	HL
O517_DA_C002DBX_hap1	12.58464000.58543000	79000	79000	0.95024	39	2	1	1	1	1	ambiguous	HL
O517_DA_C002DBX_hap2	12.58464000.58544000	80000	80000	0.94624	38	2	1	1	1	1	ambiguous	HL
O517_DA_C002DCC_hap1	12.58464000.58543000	79000	79000	0.95184	38	2	1	1	1	1	ambiguous	HL
O517_DA_C002DCZ_hap2	12.58413000.58544000	131000	131000	0.97507	53	5	4	3	1	4	Neanderthal	HL
O517_DA_C002DD4_hap1	12.58464000.58543000	79000	79000	0.9504	38	2	1	1	1	1	ambiguous	HL
O517_DA_C002DD4_hap2	12.58451000.58544000	93000	93000	0.9328	41	2	1	1	1	1	ambiguous	HL

## Sheet: Sup_Data_5
Supplementary Data 5: Introgressed archaic segments identified with hmmix per sample for the most frequent introgressed haplotype for the genomic region chr1:88800562-89326878 under selection in PNG lowlanders
Source data are provided as a Source Data file.
haplo_Skov	Coordinates introgressed segment	ovelap with the region under selection	length_Skov	mean_prob	aSNPs	admixpop variants	Altai Neanderthal	Chagyrskaya Phalanx	Denisovan	Vindija33.19	archaic origin	pop
191121_FD09254746_hap1	1.88997000.89316000	319000	319000	0.99218	247	91	81	2	86	80	Denisovan	LL
191121_FD09254746_hap2	1.89118000.89232000	114000	114000	0.95942	114	53	47	2	50	50	ambiguous	LL
191121_FD09254747_hap1	1.89049000.89237000	188000	188000	0.97888	173	75	66	2	71	72	ambiguous	LL
191121_FD09254747_hap2	1.89049000.89237000	188000	188000	0.97888	173	75	66	2	71	72	ambiguous	LL
191121_FD09254748_hap2	1.88997000.89315000	318000	318000	0.99287	245	91	81	2	86	80	Denisovan	LL
191121_FD09254754_hap1	1.89050000.89235000	185000	185000	0.97461	174	75	66	2	71	72	ambiguous	LL
191121_FD09254754_hap2	1.89053000.89235000	182000	182000	0.9754	170	75	66	2	71	72	ambiguous	LL
191121_FD09254755_hap1	1.89001000.89237000	236000	236000	0.98716	204	82	73	2	77	79	ambiguous	LL
191121_FD09254755_hap2	1.89049000.89237000	188000	188000	0.97975	175	75	66	2	71	72	ambiguous	LL
191121_FD09254756_hap1	1.89053000.89235000	182000	182000	0.97553	170	75	66	2	71	72	ambiguous	LL
191121_FD09254756_hap2	1.89011000.89283000	272000	272000	0.98904	219	80	71	2	76	77	ambiguous	LL
191121_FD09254762_hap1	1.89049000.89237000	188000	188000	0.978	173	75	66	2	71	72	ambiguous	LL
191121_FD09254762_hap2	1.89048000.89235000	187000	187000	0.96759	173	75	66	2	71	72	ambiguous	LL
191121_FD09254763_hap1	1.89053000.89236000	183000	183000	0.9739	170	75	66	2	71	72	ambiguous	LL
191121_FD09254763_hap2	1.88997000.89280000	283000	283000	0.99179	224	83	74	2	78	80	ambiguous	LL
191121_FD09254764_hap1	1.88997000.89236000	239000	239000	0.97716	206	82	73	2	77	79	ambiguous	LL
191121_FD09254764_hap2	1.89053000.89238000	185000	185000	0.9892	173	75	66	2	71	72	ambiguous	LL
191121_FD09254771_hap1	1.89050000.89236000	186000	186000	0.97311	173	75	66	2	71	72	ambiguous	LL
191121_FD09254771_hap2	1.89001000.89233000	232000	232000	0.98147	204	82	73	2	77	79	ambiguous	LL
191121_FD09254772_hap1	1.89053000.89237000	184000	184000	0.97252	172	75	66	2	71	72	ambiguous	LL
191121_FD09254772_hap2	1.89049000.89238000	189000	189000	0.98228	174	75	66	2	71	72	ambiguous	LL
191121_FD09254777_hap1	1.89053000.89238000	185000	185000	0.99021	175	75	66	2	71	72	ambiguous	LL
191121_FD09254777_hap2	1.89053000.89238000	185000	185000	0.98856	172	75	66	2	71	72	ambiguous	LL
191121_FD09254779_hap1	1.89049000.89237000	188000	188000	0.97879	174	75	66	2	71	72	ambiguous	LL
191121_FD09254779_hap2	1.89001000.89232000	231000	231000	0.98262	202	82	73	2	77	79	ambiguous	LL
191121_FD09254780_hap1	1.89053000.89236000	183000	183000	0.97471	170	75	66	2	71	72	ambiguous	LL
191121_FD09254780_hap2	1.89053000.89239000	186000	186000	0.97527	173	75	66	2	71	72	ambiguous	LL
191121_FD09254786_hap1	1.88997000.89315000	318000	318000	0.99294	245	91	81	2	86	80	Denisovan	LL
191121_FD09254786_hap2	1.89053000.89236000	183000	183000	0.97445	173	75	66	2	71	72	ambiguous	LL
191121_FD09254787_hap1	1.88996000.89315000	319000	319000	0.99138	239	90	80	2	86	79	Denisovan	LL
191121_FD09254787_hap2	1.89050000.89237000	187000	187000	0.97359	171	75	66	2	71	72	ambiguous	LL
191121_FD09254788_hap1	1.89026000.89315000	289000	289000	0.98998	223	83	73	2	79	74	Denisovan	LL
191121_FD09254788_hap2	1.89053000.89237000	184000	184000	0.97389	171	75	66	2	71	72	ambiguous	LL
191121_FD09254793_hap2	1.88997000.89276000	279000	279000	0.99014	214	79	70	2	74	76	ambiguous	LL
191121_FD09254794_hap1	1.89049000.89237000	188000	188000	0.97939	172	75	66	2	71	72	ambiguous	LL
191121_FD09254794_hap2	1.89046000.89237000	191000	191000	0.97997	174	75	66	2	71	72	ambiguous	LL
191121_FD09254795_hap1	1.88997000.89315000	318000	318000	0.97069	227	86	76	2	81	77	Denisovan	LL
191121_FD09254795_hap2	1.89041000.89238000	197000	197000	0.97615	180	76	67	2	72	73	ambiguous	LL
191121_FD09254796_hap1	1.89053000.89237000	184000	184000	0.97502	163	69	61	2	65	66	ambiguous	LL
191121_FD09254801_hap1	1.89053000.89237000	184000	184000	0.97247	171	75	66	2	71	72	ambiguous	LL
191121_FD09254801_hap2	1.89053000.89238000	185000	185000	0.9882	173	75	66	2	71	72	ambiguous	LL
191121_FD09254802_hap1	1.89001000.89237000	236000	236000	0.98621	204	82	73	2	77	79	ambiguous	LL
191121_FD09254802_hap2	1.89049000.89237000	188000	188000	0.97909	172	74	65	2	70	71	ambiguous	LL
191121_FD09254803_hap1	1.89049000.89237000	188000	188000	0.97939	176	74	65	2	70	71	ambiguous	LL
191121_FD09254803_hap2	1.89049000.89237000	188000	188000	0.97939	177	75	66	2	71	72	ambiguous	LL
191121_FD09254804_hap1	1.89053000.89237000	184000	184000	0.98311	171	75	66	2	71	72	ambiguous	LL
191121_FD09254804_hap2	1.89053000.89238000	185000	185000	0.98999	176	75	66	2	71	72	ambiguous	LL
191121_FD09254809_hap1	1.89047000.89237000	190000	190000	0.97686	173	75	66	2	71	72	ambiguous	LL
191121_FD09254809_hap2	1.88997000.89256000	259000	259000	0.99148	215	82	73	2	77	79	ambiguous	LL
191121_FD09254810_hap2	1.89049000.89237000	188000	188000	0.98236	171	74	66	1	71	71	ambiguous	LL
191121_FD09254811_hap1	1.89051000.89237000	186000	186000	0.97677	175	75	66	2	71	72	ambiguous	LL
191121_FD09254811_hap2	1.89050000.89237000	187000	187000	0.97222	173	74	65	2	70	71	ambiguous	LL
191121_FD09254812_hap1	1.89049000.89141000	92000	92000	0.98186	99	43	36	0	41	41	ambiguous	LL
191121_FD09254812_hap2	1.89135000.89237000	102000	102000	0.96466	72	32	30	2	30	31	ambiguous	LL
191121_FD09254817_hap1	1.89049000.89238000	189000	189000	0.98687	174	75	66	2	71	72	ambiguous	LL
191121_FD09254817_hap2	1.89016000.89315000	299000	299000	0.99531	232	87	77	2	83	76	Denisovan	LL
191121_FD09254818_hap1	1.89053000.89238000	185000	185000	0.98883	174	75	66	2	71	72	ambiguous	LL
191121_FD09254818_hap2	1.88997000.89315000	318000	318000	0.99284	246	91	81	2	86	80	Denisovan	LL
191121_FD09254819_hap1	1.89053000.89237000	184000	184000	0.98399	171	75	66	2	71	72	ambiguous	LL
191121_FD09254819_hap2	1.89049000.89237000	188000	188000	0.9796	172	74	65	2	70	71	ambiguous	LL
191121_FD09254820_hap1	1.89118000.89232000	114000	114000	0.96255	114	53	47	2	50	50	ambiguous	LL
191121_FD09254820_hap2	1.89051000.89237000	186000	186000	0.97382	173	75	66	2	71	72	ambiguous	LL
191121_FD09254825_hap2	1.89053000.89238000	185000	185000	0.98982	170	73	64	2	69	70	ambiguous	LL
191121_FD09254826_hap1	1.89053000.89238000	185000	185000	0.99044	173	75	66	2	71	72	ambiguous	LL
191121_FD09254826_hap2	1.89001000.89233000	232000	232000	0.98444	203	82	73	2	77	79	ambiguous	LL
191121_FD09254827_hap1	1.89053000.89238000	185000	185000	0.98853	172	75	66	2	71	72	ambiguous	LL
191121_FD09254833_hap1	1.89003000.89233000	230000	230000	0.98258	203	82	73	2	77	79	ambiguous	LL
191121_FD09254833_hap2	1.89046000.89237000	191000	191000	0.97978	174	75	66	2	71	72	ambiguous	LL
191121_FD09254834_hap1	1.89118000.89237000	119000	119000	0.95881	115	53	47	2	50	50	ambiguous	LL
191121_FD09254834_hap2	1.89118000.89237000	119000	119000	0.95881	115	53	47	2	50	50	ambiguous	LL
191121_FD09254835_hap2	1.88996000.89317000	321000	321000	0.98948	245	91	81	2	86	80	Denisovan	LL
O517_DA_C001KL2_hap1	1.89011000.89280000	269000	269000	0.99243	215	80	71	2	76	77	ambiguous	HL
O517_DA_C001KL2_hap2	1.89011000.89315000	304000	304000	0.99501	234	88	78	2	84	77	Denisovan	HL
O517_DA_C001KL3_hap1	1.89011000.89286000	275000	275000	0.98929	217	80	71	2	76	77	ambiguous	HL
O517_DA_C001KL3_hap2	1.89013000.89280000	267000	267000	0.99286	214	80	71	2	76	77	ambiguous	HL
O517_DA_C001KL4_hap1	1.89052000.89236000	184000	184000	0.97528	171	75	66	2	71	72	ambiguous	HL
O517_DA_C001KL4_hap2	1.89052000.89236000	184000	184000	0.97528	171	75	66	2	71	72	ambiguous	HL
O517_DA_C001KL7_hap1	1.88997000.89315000	318000	318000	0.99297	246	91	81	2	86	80	Denisovan	HL
O517_DA_C001KL9_hap2	1.89013000.89315000	302000	302000	0.9954	233	88	78	2	84	77	Denisovan	HL
O517_DA_C001KLA_hap2	1.89053000.89238000	185000	185000	0.96622	163	73	64	2	69	70	ambiguous	HL
O517_DA_C001KLD_hap1	1.88997000.89315000	318000	318000	0.99297	241	87	77	2	82	77	Denisovan	HL
O517_DA_C001KLF_hap1	1.89052000.89237000	185000	185000	0.97426	168	71	64	2	67	68	ambiguous	HL
O517_DA_C001KLG_hap2	1.88997000.89315000	318000	318000	0.99288	241	89	80	2	85	78	Denisovan	HL
O517_DA_C001KLH_hap2	1.89011000.89280000	269000	269000	0.99223	208	77	69	2	74	74	ambiguous	HL
O517_DA_C001KLI_hap2	1.88997000.89315000	318000	318000	0.99198	233	83	75	2	78	73	Denisovan	HL
O517_DA_C001KLL_hap1	1.89011000.89280000	269000	269000	0.99223	214	80	71	2	76	77	ambiguous	HL
O517_DA_C001KLL_hap2	1.89011000.89280000	269000	269000	0.9922	215	80	71	2	76	77	ambiguous	HL
O517_DA_C001KLM_hap2	1.89049000.89238000	189000	189000	0.98487	171	74	65	2	70	71	ambiguous	HL
O517_DA_C001KLO_hap1	1.88997000.89133000	136000	136000	0.98463	111	43	39	0	41	41	ambiguous	HL
O517_DA_C001KLO_hap2	1.89133000.89315000	182000	182000	0.9936	125	43	38	2	40	34	Denisovan	HL
O517_DA_C001KLP_hap2	1.89011000.89280000	269000	269000	0.99018	211	80	71	2	76	77	ambiguous	HL
O517_DA_C001KLQ_hap1	1.88996000.89315000	319000	319000	0.99242	245	91	81	2	86	80	Denisovan	HL
O517_DA_C001KLQ_hap2	1.88996000.89315000	319000	319000	0.99148	247	91	81	2	86	80	Denisovan	HL
O517_DA_C001KLR_hap1	1.89051000.89237000	186000	186000	0.97223	171	73	65	2	70	70	ambiguous	HL
O517_DA_C001KLR_hap2	1.88997000.89280000	283000	283000	0.99206	224	83	74	2	78	80	ambiguous	HL
O517_DA_C001KLS_hap1	1.89136000.89239000	103000	103000	0.96669	69	29	28	1	28	28	ambiguous	HL
O517_DA_C001KLS_hap2	1.89053000.89141000	88000	88000	0.98803	100	42	35	0	40	40	ambiguous	HL
O517_DA_C001KLT_hap1	1.88997000.89315000	318000	318000	0.98982	246	91	81	2	86	80	Denisovan	HL
O517_DA_C001KLU_hap1	1.88997000.89315000	318000	318000	0.99268	246	90	80	2	85	79	Denisovan	HL
O517_DA_C001KLU_hap2	1.88997000.89316000	319000	319000	0.99166	246	91	81	2	86	80	Denisovan	HL
O517_DA_C001KLV_hap1	1.89012000.89315000	303000	303000	0.99539	237	88	78	2	84	77	Denisovan	HL
O517_DA_C001KLV_hap2	1.89013000.89284000	271000	271000	0.99126	215	80	71	2	76	77	ambiguous	HL
O517_DA_C001KLW_hap1	1.89051000.89236000	185000	185000	0.97396	173	75	66	2	71	72	ambiguous	HL
O517_DA_C001KLW_hap2	1.89011000.89280000	269000	269000	0.99215	213	80	71	2	76	77	ambiguous	HL
O517_DA_C001KLY_hap1	1.89013000.89284000	271000	271000	0.99127	214	80	71	2	76	77	ambiguous	HL
O517_DA_C001KLY_hap2	1.88997000.89315000	318000	318000	0.99317	248	91	81	2	86	80	Denisovan	HL
O517_DA_C001KLZ_hap1	1.89053000.89236000	183000	183000	0.97395	168	75	66	2	71	72	ambiguous	HL
O517_DA_C001KM0_hap1	1.89014000.89315000	301000	301000	0.9841	223	88	78	2	84	77	Denisovan	HL
O517_DA_C001KM4_hap1	1.89012000.89315000	303000	303000	0.99547	239	88	78	2	84	77	Denisovan	HL
O517_DA_C001KM4_hap2	1.89012000.89315000	303000	303000	0.99547	239	88	78	2	84	77	Denisovan	HL
O517_DA_C001KM5_hap1	1.89039000.89318000	279000	279000	0.98823	211	84	74	2	80	73	Denisovan	HL
O517_DA_C001KM8_hap1	1.89013000.89280000	267000	267000	0.99266	214	80	71	2	76	77	ambiguous	LL
O517_DA_C001KM8_hap2	1.89053000.89238000	185000	185000	0.99102	172	75	66	2	71	72	ambiguous	LL
O517_DA_C001KMA_hap1	1.89011000.89238000	227000	227000	0.98646	201	78	69	2	74	75	ambiguous	LL
O517_DA_C001KMA_hap2	1.89050000.89237000	187000	187000	0.97178	173	75	66	2	71	72	ambiguous	LL
O517_DA_C001KMC_hap1	1.89053000.89236000	183000	183000	0.97375	171	75	66	2	71	72	ambiguous	LL
O517_DA_C001KMC_hap2	1.89053000.89238000	185000	185000	0.98934	174	75	66	2	71	72	ambiguous	LL
O517_DA_C001KMD_hap2	1.89089000.89237000	148000	148000	0.97592	141	64	55	2	61	61	ambiguous	LL
O517_DA_C001KME_hap1	1.89001000.89232000	231000	231000	0.98261	203	82	73	2	77	79	ambiguous	LL
O517_DA_C001KME_hap2	1.89049000.89237000	188000	188000	0.97884	173	75	66	2	71	72	ambiguous	LL
O517_DA_C001KMF_hap1	1.89052000.89237000	185000	185000	0.97458	173	75	66	2	71	72	ambiguous	LL
O517_DA_C001KMF_hap2	1.89050000.89237000	187000	187000	0.97292	173	75	66	2	71	72	ambiguous	LL
O517_DA_C001KMG_hap1	1.89013000.89280000	267000	267000	0.99276	212	80	71	2	76	77	ambiguous	LL
O517_DA_C001KMG_hap2	1.88996000.89317000	321000	321000	0.98947	244	91	81	2	86	80	Denisovan	LL
O517_DA_C001KMI_hap2	1.88997000.89273000	276000	276000	0.99057	221	83	74	2	78	80	ambiguous	LL
O517_DA_C001KMJ_hap1	1.89049000.89237000	188000	188000	0.97866	176	75	66	2	71	72	ambiguous	LL
O517_DA_C001KMJ_hap2	1.89001000.89232000	231000	231000	0.982	200	82	73	2	77	79	ambiguous	LL
O517_DA_C001KMK_hap1	1.88996000.89280000	284000	284000	0.99251	219	77	68	2	73	74	ambiguous	LL
O517_DA_C001KML_hap1	1.89054000.89148000	94000	94000	0.9762	108	48	41	0	46	46	ambiguous	LL
O517_DA_C001KML_hap2	1.89115000.89315000	200000	200000	0.98624	148	60	54	2	57	51	Denisovan	LL
O517_DA_C001KMN_hap1	1.89053000.89237000	184000	184000	0.97402	172	75	66	2	71	72	ambiguous	LL
O517_DA_C001KMN_hap2	1.89050000.89237000	187000	187000	0.97158	175	75	66	2	71	72	ambiguous	LL
O517_DA_C001KMO_hap1	1.89118000.89219000	101000	101000	0.97685	110	51	45	2	48	48	ambiguous	LL
O517_DA_C001KMP_hap1	1.88996000.89318000	322000	322000	0.98803	243	91	81	2	86	80	Denisovan	LL
O517_DA_C001KMP_hap2	1.89053000.89239000	186000	186000	0.98737	172	75	66	2	71	72	ambiguous	LL
O517_DA_C001KMR_hap1	1.89048000.89236000	188000	188000	0.96343	170	75	66	2	71	72	ambiguous	LL
O517_DA_C001KMU_hap1	1.89053000.89237000	184000	184000	0.96945	164	71	64	1	68	68	ambiguous	LL
O517_DA_C001KMX_hap1	1.89051000.89239000	188000	188000	0.98724	176	75	66	2	71	72	ambiguous	LL
O517_DA_C001KMX_hap2	1.89053000.89238000	185000	185000	0.98904	174	75	66	2	71	72	ambiguous	LL
O517_DA_C001KMY_hap2	1.89052000.89240000	188000	188000	0.9854	171	75	66	2	71	72	ambiguous	LL
O517_DA_C001KMZ_hap1	1.89001000.89232000	231000	231000	0.98345	203	82	73	2	77	79	ambiguous	LL
O517_DA_C001KMZ_hap2	1.89049000.89237000	188000	188000	0.98012	174	75	66	2	71	72	ambiguous	LL
O517_DA_C001KN0_hap1	1.89049000.89237000	188000	188000	0.97938	173	75	66	2	71	72	ambiguous	LL
O517_DA_C001KN0_hap2	1.89053000.89237000	184000	184000	0.9732	171	75	66	2	71	72	ambiguous	LL
O517_DA_C001KN2_hap1	1.89001000.89280000	279000	279000	0.99235	221	83	74	2	78	80	ambiguous	LL
O517_DA_C001KN2_hap2	1.89118000.89237000	119000	119000	0.95788	115	53	47	2	50	50	ambiguous	LL
O517_DA_C001KN3_hap1	1.89049000.89237000	188000	188000	0.97923	174	75	66	2	71	72	ambiguous	LL
O517_DA_C001KN3_hap2	1.89001000.89233000	232000	232000	0.98276	202	82	73	2	77	79	ambiguous	LL
O517_DA_C001KN6_hap1	1.89115000.89237000	122000	122000	0.95736	119	54	48	2	51	51	ambiguous	LL
O517_DA_C001KN6_hap2	1.89067000.89278000	211000	211000	0.97964	181	72	63	2	68	69	ambiguous	LL
O517_DA_C001KN7_hap1	1.89053000.89238000	185000	185000	0.98969	174	75	66	2	71	72	ambiguous	LL
O517_DA_C001KN7_hap2	1.89053000.89238000	185000	185000	0.98974	175	75	66	2	71	72	ambiguous	LL
O517_DA_C001KN8_hap2	1.89040000.89237000	197000	197000	0.97483	179	75	66	2	71	72	ambiguous	LL
O517_DA_C001KN9_hap1	1.89001000.89232000	231000	231000	0.98358	201	82	73	2	77	79	ambiguous	LL
O517_DA_C001KN9_hap2	1.88997000.89315000	318000	318000	0.99288	245	90	80	2	85	80	Denisovan	LL
O517_DA_C001KNA_hap1	1.89049000.89237000	188000	188000	0.98036	173	75	66	2	71	72	ambiguous	LL
O517_DA_C001KNB_hap1	1.89114000.89280000	166000	166000	0.98411	131	55	49	2	52	52	ambiguous	LL
O517_DA_C001KNB_hap2	1.89078000.89237000	159000	159000	0.96788	153	69	60	2	66	66	ambiguous	LL
O517_DA_C001KNC_hap1	1.88997000.89238000	241000	241000	0.98339	208	82	73	2	77	79	ambiguous	LL
O517_DA_C001KNC_hap2	1.89050000.89237000	187000	187000	0.97159	173	75	66	2	71	72	ambiguous	LL
O517_DA_C001KNE_hap1	1.89064000.89232000	168000	168000	0.96839	164	72	64	2	68	69	ambiguous	LL
O517_DA_C001KNG_hap1	1.88997000.89317000	320000	320000	0.99052	244	90	80	2	85	79	Denisovan	LL
O517_DA_C001KNG_hap2	1.89011000.89283000	272000	272000	0.98952	219	80	71	2	76	77	ambiguous	LL
O517_DA_C001KNH_hap2	1.89118000.89236000	118000	118000	0.96063	108	52	46	2	49	49	ambiguous	LL
O517_DA_C001KNJ_hap2	1.89097000.89232000	135000	135000	0.96848	126	60	51	2	57	57	ambiguous	LL
O517_DA_C001KNK_hap1	1.89049000.89237000	188000	188000	0.97898	173	75	66	2	71	72	ambiguous	LL
O517_DA_C001KNK_hap2	1.89001000.89232000	231000	231000	0.98312	203	82	73	2	77	79	ambiguous	LL
O517_DA_C001KNM_hap2	1.89090000.89245000	155000	155000	0.95903	140	62	54	2	59	59	ambiguous	HL
O517_DA_C001KNN_hap2	1.89052000.89237000	185000	185000	0.97396	170	73	65	2	69	70	ambiguous	HL
O517_DA_C001KNP_hap1	1.89012000.89317000	305000	305000	0.99349	238	88	78	2	84	77	Denisovan	HL
O517_DA_C001KNT_hap1	1.89011000.89280000	269000	269000	0.99186	209	78	69	2	74	75	ambiguous	HL
O517_DA_C001PIT_hap1	1.88997000.89315000	318000	318000	0.99196	247	91	81	2	86	80	Denisovan	HL
O517_DA_C001PIV_hap1	1.89052000.89237000	185000	185000	0.97338	172	75	66	2	71	72	ambiguous	HL
O517_DA_C001PIV_hap2	1.89011000.89284000	273000	273000	0.99067	217	80	71	2	76	77	ambiguous	HL
O517_DA_C001PJ7_hap1	1.89011000.89284000	273000	273000	0.99103	217	80	71	2	76	77	ambiguous	HL
O517_DA_C001PJ7_hap2	1.89011000.89280000	269000	269000	0.99254	214	80	71	2	76	77	ambiguous	HL
O517_DA_C002DAV_hap1	1.89053000.89237000	184000	184000	0.97249	173	75	66	2	71	72	ambiguous	LL
O517_DA_C002DAV_hap2	1.89053000.89237000	184000	184000	0.98249	172	75	66	2	71	72	ambiguous	LL
O517_DA_C002DBK_hap2	1.88997000.89302000	305000	305000	0.98827	225	82	74	2	77	79	ambiguous	HL
O517_DA_C002DBL_hap1	1.88997000.89315000	318000	318000	0.99297	246	90	80	2	85	79	Denisovan	HL
O517_DA_C002DBM_hap1	1.89051000.89236000	185000	185000	0.97344	173	75	66	2	71	72	ambiguous	HL
O517_DA_C002DBN_hap1	1.89012000.89315000	303000	303000	0.99315	237	88	78	2	84	77	Denisovan	HL
O517_DA_C002DBS_hap2	1.89052000.89236000	184000	184000	0.97506	172	75	66	2	71	72	ambiguous	HL
O517_DA_C002DBW_hap1	1.89049000.89280000	231000	231000	0.98671	187	75	66	2	71	72	ambiguous	HL
O517_DA_C002DBX_hap2	1.89053000.89237000	184000	184000	0.97055	172	75	66	2	71	72	ambiguous	HL
O517_DA_C002DCC_hap1	1.88997000.89118000	121000	121000	0.95938	78	25	23	0	23	25	ambiguous	HL
O517_DA_C002DCC_hap2	1.89098000.89315000	217000	217000	0.99389	166	65	58	2	62	55	Denisovan	HL
O517_DA_C002DCX_hap1	1.88997000.89302000	305000	305000	0.98794	232	83	74	2	78	80	ambiguous	HL
O517_DA_C002DCX_hap2	1.89011000.89284000	273000	273000	0.99052	217	80	71	2	76	77	ambiguous	HL
O517_DA_C002DCZ_hap2	1.89097000.89278000	181000	181000	0.96302	131	55	49	1	53	52	Denisovan	HL
O517_DA_C002DD4_hap1	1.89011000.89280000	269000	269000	0.99044	203	78	69	2	74	75	ambiguous	HL
